# Supplementary material for: Analyzing referencing patterns in grey literature produced by influential global management consulting firms and international organizations
Source: PLoS One. 2023 Feb 28;18(2):e0279723. doi: 10.1371/journal.pone.0279723 (PMC9974120; doi:10.1371/journal.pone.0279723)
Supplement: S1 File — (XLSX) [file pone.0279723.s001.xlsx]

## Sheet: PrimaryReports
Identifier	Author	Title	Year	Tag	URL (if available)
Accenture2016a	Kolbjornsrud, Vegard; Amico, Richard; Thomas, Robert J.	The Promise of Artificial Intelligence: Redefining Management in the Workforce of the Future	2016	Accenture	https://www.researchgate.net/profile/Vegard-Kolbjornsrud/publication/306039533_The_promise_of_artificial_intelligence_Redefining_management_in_the_workforce_of_the_future/links/57ac595708ae3765c3ba99bb/The-promise-of-artificial-intelligence-Redefining-management-in-the-workforce-of-the-future.pdf
Accenture2016b	Accenture	The Primacy of People in a Digital Age - Accenture Technology Vision 2016	2016	Accenture	https://insuranceblog.accenture.com/pov/accenture-technology-vision-for-insurance-2016-full-report-pov.pdf
Accenture2017a	Liley, Michael; Feliciano, Patricia; Laurs, Alex	Employee Experience Reimagined	2017	Accenture	https://www.accenture.com/_acnmedia/PDF-64/Accenture_Strategy_Employee_Experience_Reimagined_POV.pdf
Accenture2017b	Bersohn, Diana; Good, Tim; McCree, Lake; Shacklady, John	Making IT Work: Developing the Future IT Workforce	2017	Accenture	https://www.accenture.com/_acnmedia/PDF-74/Accenture-Strategy-Making-IT-Work.pdf
Accenture2017c	Lyons, Mary; Biltz, Michael; Whittall, Nicholas	Shaping the agile workforce	2017	Accenture
Accenture2017d	Khan, Nijma; Forshaw, Tessa	New skills now: Inclusion in the digital economy	2017	Accenture	https://www.accenture.com/_acnmedia/pdf-63/accenture-new-skills-now-inclusion-in-the-digital.pdf
Accenture2017f	Accenture	Tech know-how. The new way to get ahead for the next generation	2017	Accenture	https://d2rpq8wtqka5kg.cloudfront.net/404870/open20171128024800.pdf?Expires=1626625834&Signature=FuSmNat~FjrOhZSFjHUQYhx9dEmv4Umtlj5uP3~IK0baYFEozmFF15AQNASZgNXqSdW7NiVC14zHW28s8JxojI4x1o5VnSdaguB-YMQ8AUDSDLnAfnVSC82RIgPeNnhIF9c2QWXrRXniSC38LE3gR63~dM72U9BK1ujtLC5UHkq4vGmmHjshFZyKUKyGMCPdfax8JszKAPikNLBHbImPT40gzO6aK-s9f4Ef6s0Bymc6sQTG-meQxRgqRv0QkfMhlOByDwDSdfBKxThrXNEs54lo6G7Vvy8pgJrlci3UwJRlYY…
Accenture2017g	Shook, Ellyn; Knickrehm, Mark	Harnessing Revolution: Creating the future workforce	2017	Accenture	https://www.accenture.com/_acnmedia/pdf-40/accenture-strategy-harnessing-revolution-pov.pdf
Accenture2018a	Bonneville, Kathy; Schrijver, Jasper	Airline workforce: Where the rubber hits the road in becoming digital	2018	Accenture	https://www.accenture.com/_acnmedia/Accenture/Conversion-Assets/Secure/pdf-no-index-2/Accenture-Travel-Seabury-Digital-Workforce-PoV.pdf#zoom=50
Accenture2018b	Accenture	Inclusive future of work: A call to action	2018	Accenture	https://www.accenture.com/_acnmedia/PDF-114/Accenture-Inclusive-Future-Work-Full-Report.pdf#zoom=40
Accenture2018c	Shook, Ellyn; Knickrehm, Mark	Reworking the revolution	2018	Accenture	https://www.accenture.com/_acnmedia/PDF-69/Accenture-Reworking-the-Revolution-Jan-2018-POV.pdf
Accenture2018d	Daugherty, Paul R.; Sage-Gavin, Eva; Vazirani, Madhu; Padro, Miguel	Advancing missing middle skills for human-AI collaboration	2018	Accenture	https://www.accenture.com/_acnmedia/PDF-89/Accenture-ASPEN-Missing-Middle-Skills-POV.pdf
Accenture2018e	Accenture	It's learning. Just not as we know it: How to accelerate skills acquisition in the age of intelligent technologies.	2018	Accenture	https://www.accenture.com/_acnmedia/Thought-Leadership-Assets/PDF/Accenture-Education-and-Technology-Skills-Research.pdf#zoom=50
Accenture2018g	Accenture	Future Workforce Banking Survey | Realizing the Full Value of AI	2018	Accenture	https://www.accenture.com/_acnmedia/PDF-77/Accenture-Workforce-Banking-Survey-Report
Accenture2019a	Shook, Ellyn; Knickrehm, Mark; Sage-Gavin, Eva	Decoding organizational DNA: Trust, data, and unlocking value in the digital workplace	2019	Accenture	https://www.accenture.com/_acnmedia/Thought-Leadership-Assets/PDF/Accenture-WF-Decoding-Organizational-DNA.pdf
Accenture2019b	Accenture	New skilling for growth	2019	Accenture	https://www.accenture.com/_acnmedia/PDF-102/Accenture-Strategy-New-Skilling-for-Growth-POV-2019.pdf
Accenture2019c	Accenture	THE FUTURE OF RETAIL IS CLOSER THAN YOU THINK	2019	Accenture	https://www.accenture.com/_acnmedia/pdf-105/accenture-retail-technology-vision-2019.pdf
Accenture2019d	Accenture	THE FINANCIAL SERVICES SKILLS & ROLES OF THE FUTURE: 2025 WORKFORCE	2019	Accenture	https://www.accenture.com/us-en/insights/financial-services/workforce-2025-skills-roles-future
Accenture2020a	Biltz, Michael; Boaz, Nate; Sage-Gavin, Eva; Whittall, Nicholas	Post-digital culture shock - Digital's impact on workers: Tipping the scales for growth and good	2020	Accenture	https://www.accenture.com/_acnmedia/PDF-114/Accenture-Post-Digital-Culture-Shock-POV.pdf
Accenture2020b	Young Global Leaders; Global Shapers Community; Accenture	Seeking new leadership: Responsible leadership for a sustainable and equitable world	2020	Accenture	https://www.accenture.com/_acnmedia/PDF-115/Accenture-DAVOS-Responsible-Leadership-Report.pdf
BCG2006a	BCG	2020 VISION: The Manager of the 21st Century	2006	BCG	https://www.bcg.com/documents/file14724.pdf
BCG2014a	BCG; Harvard Business School	The Brink of Renewal: A Business Leader's Guide to Progress in America's Schools	2014	BCG	https://www.hbs.edu/competitiveness/Documents/brink-of-renewal.pdf
BCG2015a	WEF; BCG	New vision for education: Unlocking the potential of technology	2015	BCG	http://www3.weforum.org/docs/WEFUSA_NewVisionforEducation_Report2015.pdf
BCG2018a	BCG; WEF	Eight futures of work scenarios and their implications.	2018	WEF	http://www3.weforum.org/docs/WEF_FOW_Eight_Futures.pdf
BCG2018b	BCG; WEF	Towards a Reskilling Revolution: A future of jobs for all	2018	WEF	http://www3.weforum.org/docs/WEF_FOW_Reskilling_Revolution.pdf
BCG2018c	BCG; Adecco	Future-Proofing the Workforce	2018	BCG	https://was-eur-ww-prd-amz930-cm.azurewebsites.net/-/media/project/adeccogroup/pdf-files/future-skilling/adecco_-_future_skilling_future-proofing-the-workforce_report__2018.pdf?modified=20210408082625
BCG2019c	BCG; WEF	Towards a reskilling revolution: Industry-led action for the future of work	2019	WEF	http://www3.weforum.org/docs/WEF_Towards_a_Reskilling_Revolution.pdf
Deloitte2011a	Deloitte	The future of productivity An eight-step game plan for Canada	2011	Deloitte	https://www2.deloitte.com/ca/en/pages/insights-and-issues/articles/future-of-productivity-2011.html
Deloitte2013a	Liakopoulos, Andrew; Barry, Lisa; Schwartz, Jeff	The open talent economy: People and work in a borderless workplace	2013	Deloitte	https://www2.deloitte.com/content/dam/Deloitte/global/Documents/HumanCapital/dttl-hc-english-opentalenteconomy.pdf
Deloitte2014a	Sledge, Linsey; Dovey Fishman, Tiffany	Reimagining higher education	2014	Deloitte	https://www2.deloitte.com/content/dam/insights/us/articles/reimagining-higher-education/DUP_758_ReimaginingHigherEducation.pdf
Deloitte2014b	Deloitte	Global Human Capital Trends 2014 Engaging the 21st-century workforce	2014	Deloitte	https://www2.deloitte.com/content/dam/Deloitte/ar/Documents/human-capital/arg_hc_global-human-capital-trends-2014_09062014%20(1).pdf
Deloitte2015a	Schatsky, David; Schwartz, Jeff; Bersin, Josh; Agarwal, Dimple; Pelster, Bill	Global human capital trends 2015: Leading the new world of work	2015	Deloitte	https://www2.deloitte.com/content/dam/Deloitte/tr/Documents/human-capital/GlobalHumanCapitalTrends2015.pdf
Deloitte2015c	Deloitte	Age of disruption Are Canadian firms prepared?	2015	Deloitte	https://www2.deloitte.com/content/dam/Deloitte/ca/Documents/insights-and-issues/ca-en-insights-issues-future-of-productivity-2015.pdf
Deloitte2016a	Deloitte	The intelligence revolution: Future-proofing Canada's workforce	2016	Deloitte	https://www2.deloitte.com/content/dam/Deloitte/ca/Documents/human-capital/ca-EN-HC-The-Intelligence-Revolution-FINAL-AODA.pdf
Deloitte2016b	Schwartz, Jeff; Bersin, Josh; Bourke, Juliet; Danna, Robert; Jarett, Madonna; Knowles-Cutler, Angus; Lewis, Harvey; Pelster, Bill	The future of the workforce: Critical drivers and challenges	2016	Deloitte	https://www2.deloitte.com/content/dam/Deloitte/au/Documents/human-capital/deloitte-au-hc-future-of-workforce-critical-drivers-challenges-220916.pdf
Deloitte2016c	Knowles-Cutler, Angus; Lewis, Harvey	Talent for survival: Essential skills for humans working in the machine age	2016	Deloitte	https://www2.deloitte.com/content/dam/Deloitte/uk/Documents/Growth/deloitte-uk-talent-for-survival-report.pdf
Deloitte2017a	Bersin, Josh; McDowell, Tiffany; Rahnema, Amir; Van Durme, Yves	Rewriting the rules for the digital age: 2017 Deloitte global human capital trends	2017	Deloitte	https://www2.deloitte.com/content/dam/Deloitte/us/Documents/human-capital/hc-2017-global-human-capital-trends-us.pdf
Deloitte2017b	O'Boyle, Carolyn; Atack, Josefin; Monahan, Kelly	Generation Z enters the workforce: Generational and technological challenges in entry-level jobs	2017	Deloitte	https://www2.deloitte.com/content/dam/insights/us/articles/4055_FoW-GenZ-entry-level-work/4055_FoW-GenZ-entry-level-work.pdf
Deloitte2017d	Deloitte	Issue 21 | Catch the wave: The 21st Century Career	2017	Deloitte	https://www2.deloitte.com/content/dam/insights/us/articles/3943_Catch-the-wave/DUP_Catch-the-wave-reprint.pdf
Deloitte2018a	Rahnema, Amir; Murphy, Tara	The Adaptable Organization: Harnessing a networked enterprise of human resilience	2018	Deloitte	https://www2.deloitte.com/content/dam/Deloitte/global/Documents/HumanCapital/adaptable-organization.pdf
Deloitte2018b	Schwartz, Jeff; Monahan, Kelly; Hatfield, Steve; Anderson, Siri	Redesigning work for our aging workforce	2018	Deloitte	https://www2.deloitte.com/us/en/insights/focus/technology-and-the-future-of-work/redesigning-work-for-our-aging-workforce.html
Deloitte2018c	Hagel, John; Seely Brown, John; Wooll, Maggie	Redefine work: The untapped opportunity for expanding value	2018	Deloitte	https://www2.deloitte.com/content/dam/insights/us/articles/4779_Redefine-work/DI_Redefine-work.pdf
Deloitte2018d	Coppola, Michela; Hatfield, Steve; Coombes, Richard; Nuerk, Christopher	Voice of the workforce in Europe: Understanding the expectations of the labour force to keep abreast of demographic and technological change	2018	Deloitte	https://www2.deloitte.com/content/dam/Deloitte/ce/Documents/about-deloitte/voice-of-the-workforce-in-europe.pdf
Deloitte2018h	Deloitte	Closing the talent gap Five ways government and business can team up to reskill workers	2018	Deloitte	https://www2.deloitte.com/content/dam/insights/us/articles/4697_Workforce-reinvention/DI_Workforce-reinvention.pdf
Deloitte2019a	Volini, Erica; Schwartz, Jeff; Roy, Indranil; Hauptmann, Maren; Van Durme, Yves; Denny, Brad; Bersin, Josh	Leading the social enterprise: reinvent with a human focus. 2019 Deloitte Global Human Capital Trends	2019	Deloitte	https://www2.deloitte.com/content/dam/insights/us/articles/5136_HC-Trends-2019/DI_HC-Trends-2019.pdf
Deloitte2019b	Schwartz, Jeff; Hatfield, Steve; Jones, Robin; Anderson, Siri	What is the future of work? Redefining work, workforces, and workplaces	2019	Deloitte	https://www2.deloitte.com/content/dam/Deloitte/us/Documents/about-deloitte/us-what-is-the-future-of-work.pdf
Deloitte2019c	Deloitte	The Future of Work in Technology: How Technology Leaders Can Reimagine Technology Work, The Workforce and the Workplace	2019	Deloitte	https://www2.deloitte.com/content/dam/Deloitte/ec/Documents/technology-media-telecommunications/DI_The-future-of-work-in-technology%20(1).pdf
Deloitte2019d	Deloitte	The path to prosperity: why the future of work is human	2019	Deloitte	https://cica.org.au/wp-content/uploads/90572c4f-4bb5-4b54-bf27-cc100d86890d_20190612-btlc-inbound-future-work-human-report.pdf
Deloitte2019f	Deloitte	Skills change, but capabilities endure Why fostering human capabilities first might be more important than reskilling in the future of work	2019	Deloitte	https://www2.deloitte.com/content/dam/insights/us/articles/6332_From-skills-to-capabilities/6332_Skills-change-capabiliites-endure.pdf
Deloitte2019g	Engelbert, Cathy	From talk to action: Evolving perspectives on the future of work	2019	Deloitte	https://documents.deloitte.com/insights/Fromtalktoaction
Deloitte2019i	Moueddene, Karim; Coppola, Michela; Wauters, Patrick; Ivanova, Maya; Paquette, Joanie; Ansaloni, Valeria	Expected skills needs for the future of work Understanding the expectations of the European workforce	2019	Deloitte	https://www2.deloitte.com/content/dam/insights/us/articles/22923_expected-skills-needs-for-the-future-of-work/DI_Expected-skills-needs-for-the-future-of-work.pdf
Deloitte2020a	Briggs, Bill; Buchholz, Scott; Sharma, Sandeep	Tech trends 2020	2020	Deloitte	https://www2.deloitte.com/content/dam/Deloitte/cz/Documents/technology/DI_TechTrends2020.pdf
Deloitte2020b	Deloitte	The fourth industrial revolution	2020	Deloitte	https://www2.deloitte.com/content/dam/Deloitte/de/Documents/human-capital/Deloitte_Review_26_Fourth_Industrial_Revolution.pdf
EY2019a	Andrews, Juliet; Gillard, Andy; Rolland, Louise	Stop talking about the future of work	2019	EY	https://assets.ey.com/content/dam/ey-sites/ey-com/en_au/topics/campaigns/future-of-work/stop-talking-about-future-of-work.pdf
ILO2010a	Graham, G. N.; Sellen, D. B.	A Skilled Workforce for Strong, Sustainable and Balanced Growth	2010	ILO	https://www.ilo.org/wcmsp5/groups/public/---ed_emp/---ifp_skills/documents/publication/wcms_151966.pdf
ILO2012a	ILO	International Standard Classification of Occupations, Volume 1: Structure, group definitions, and correspondence tables	2012	ILO	https://www.ilo.org/wcmsp5/groups/public/@dgreports/@dcomm/@publ/documents/publication/wcms_172572.pdf
ILO2013a	Goos, Maarten	How the world of work is changing: A review of the evidence	2013	ILO	http://www.ilo.org/public/libdoc/ilo/2013/484073
ILO2015e	Hunter, David	The status of implementation and plans for future revision of the International Standard Classication of Occupations, 2008	2015	ILO	https://unstats.un.org/unsd/classifications/expertgroup/egm2015/ac289-34.PDF
ILO2015f	ILO	The Future of Work - Centenary Initiative. Report of the Director-General.	2015	ILO	https://www.ilo.org/wcmsp5/groups/public/---ed_norm/---relconf/documents/meetingdocument/wcms_369026.pdf
ILO2015j	Quinlan, Michael	The effects of non-standard forms of employment on worker health and safety	2015	ILO	https://www.ilo.org/wcmsp5/groups/public/---ed_protect/---protrav/---travail/documents/publication/wcms_443266.pdf
ILO2016a	International Labor Organization	Future of Work Centenary Initiative Briefing Note No. 4: Social contract and the future of work	2016	ILO	https://www.ilo.org/wcmsp5/groups/public/---dgreports/---dcomm/documents/publication/wcms_534205.pdf
ILO2016b	De Stefano, Valerio	The rise of the Â«just-in-time workforceÂ»: On-demand work, crowdwork and labour protection in the Â«gig-economyÂ»	2016	ILO	https://www.ilo.org/wcmsp5/groups/public/---ed_protect/---protrav/---travail/documents/publication/wcms_443267.pdf
ILO2016c	Fenwick, Colin; Kucera, David; Curtis, Karen; Lapeyre, Fr{\'{e}}d{\'{e}}ric; Tchami, Guy; Stavrakis, Costas; Hunter, David; Marcadent, Philippe	Future of Work Centenary Initiative Briefing Note No. 3: A CHALLENGING FUTURE FOR THE EMPLOYMENT RELATIONSHIP - Time for affirmation or alternatives?	2016	ILO	https://www.ilo.org/wcmsp5/groups/public/---dgreports/---dcomm/documents/publication/wcms_534115.pdf
ILO2016e	Walwei, Ulrich	Digitalization and structural labour market problems: The case of Germany	2016	ILO	https://www.ilo.org/wcmsp5/groups/public/---dgreports/---inst/documents/publication/wcms_522355.pdf
ILO2016f	ILO	Future of Work Centenary Initiative Briefing Note No.2: The future of labour supply. Demographics, migration, unpaid work	2016	ILO	https://www.ilo.org/wcmsp5/groups/public/---dgreports/---dcomm/documents/publication/wcms_534204.pdf
ILO2016g	ILO	Building an inclusive future with decent work: Towards sustainable development in Asia and the Pacific	2016	ILO	https://www.ilo.org/wcmsp5/groups/public/---ed_norm/---relconf/documents/meetingdocument/wcms_531409.pdf
ILO2016h	Meda, Dominique	The future of work	2016	ILO	https://www.ilo.org/wcmsp5/groups/public/---dgreports/---inst/documents/publication/wcms_532405.pdf
ILO2016i	Nubler, Irmgard	New Technologies: A Jobless Future or Golden Age of Job Creation?	2016	ILO	https://www.ilo.org/wcmsp5/groups/public/---dgreports/---inst/documents/publication/wcms_544189.pdf
ILO2016j	ILO; ETF; CEFEFOP	Guide to Anticipating and Matching Skills and Jobs, Volume 1: Using Labour Market Information	2016	ILO	https://www.ilo.org/wcmsp5/groups/public/---ed_emp/---ifp_skills/documents/publication/wcms_534314.pdf
ILO2016k	International Labour Organization	Future of Work Centenary Initiative Briefing Note No. 6: Cooperation in a changing world of work - towards a cooperative future	2016	ILO	https://www.ilo.org/wcmsp5/groups/public/---dgreports/---cabinet/documents/publication/wcms_547459.pdf
ILO2016l	ILO	Future of Work Centenary Initiative Briefing Note No.1: Technological changes and work in the future: Making technology work for all	2016	ILO	https://www.ilo.org/wcmsp5/groups/public/---dgreports/---dcomm/documents/publication/wcms_534201.pdf
ILO2016m	ILO; ETF; CEDEFOP	Guide to Anticipating and Matching Skills and Jobs, Volume 2: Developing Skills Foresights, Scenarios and Forecasts	2016	ILO	https://www.etf.europa.eu/sites/default/files/m/18FDA45C2F728034C12580450042451A_Vol.%202%20Developing%20skills%20foresights.pdf
ILO2016n	Berg, Janine	Income Security in the on-demand economy: findings and Policy lessons from a survey of crowdworkers.	2016	ILO	https://www.ilo.org/wcmsp5/groups/public/---ed_protect/---protrav/---travail/documents/publication/wcms_479693.pdf
ILO2016s	Sudakov, Dmitry; Luksha, Pavel; Strietska-Ilina, Olga; Gregg, Con; Hofmann, Christine; Khachatryan, Liana	Skills technology foresight guide	2016	ILO	https://www.ilo.org/wcmsp5/groups/public/---ed_emp/---ifp_skills/documents/publication/wcms_534225.pdf
ILO2017a	ILO	Inception Report for the Global Commission on the Future of Work	2017	ILO	https://www.ilo.org/wcmsp5/groups/public/---dgreports/---cabinet/documents/publication/wcms_591502.pdf
ILO2017b	ILO	Synthesis Report of the National Dialogues on the Future of Work	2017	ILO	https://www.ilo.org/wcmsp5/groups/public/---dgreports/---cabinet/documents/publication/wcms_591505.pdf
ILO2017d	Van Wezel Stone, Katherine	Green shoots in the labor market: A cornucopia of social experiments	2017	ILO	https://www.ilo.org/wcmsp5/groups/public/---ed_dialogue/---act_emp/documents/publication/wcms_582789.pdf
ILO2017e	ILO	Global Commission on the future of work: Issue brief \#2 - Addressing the situation and aspirations of youth	2017	ILO	https://www.ilo.org/wcmsp5/groups/public/---dgreports/---cabinet/documents/publication/wcms_618164.pdf
ILO2017f	ILO; Eurofound	Working anytime, anywhere: The effects on the world of work | Eurofound	2017	ILO	https://www.ilo.org/wcmsp5/groups/public/---dgreports/---dcomm/---publ/documents/publication/wcms_544138.pdf
ILO2017g	Bacchetta, Marc; Gregg, Cornelius; Rub{\'{i}}nov{\'{a}}, Stela; Tumurchudur Klok, Bolormaa	Investing in Skills for Inclusive Trade	2017	ILO	https://www.ilo.org/wcmsp5/groups/public/---dgreports/---dcomm/---publ/documents/publication/wcms_560500.pdf
ILO2017j	Borzaga, Carlo; Salvatori, Gianluca; Bodini, Riccardo	The Future of Work - Social and Solidarity Economy and the Future of Work	2017	ILO	https://www.ilo.org/wcmsp5/groups/public/---ed_emp/---emp_ent/---coop/documents/publication/wcms_573160.pdf
ILO2017l	ILO	Skill Needs Anticipation: Systems and Approaches	2017	ILO	https://www.cedefop.europa.eu/files/2223_en.pdf
ILO2018a	Choudary, Sangeet Paul	The architecture of digital labour platforms: Policy recommendations on platform design for worker well-being	2018	ILO	https://www.ilo.org/wcmsp5/groups/public/---dgreports/---cabinet/documents/publication/wcms_630603.pdf
ILO2018b	ILO	Global Commission on the future of work: Issue brief \#8 - Skills policies and systems for a future workforce	2018	ILO	https://www.ilo.org/global/topics/future-of-work/publications/issue-briefs/WCMS_618170/lang--en/index.htm
ILO2018c	Montt, Guillermo; Fraga, Federico; Harsdorff, Marek	The future of work in a changing natural environment: Climate change, degradation and sustainability	2018	ILO	https://www.ilo.org/wcmsp5/groups/public/---dgreports/---cabinet/documents/publication/wcms_644145.pdf
ILO2018d	ILO	Global Commission on the future of work: Issue brief \#7 - Managing transitions over the life cycle	2018	ILO	https://www.ilo.org/wcmsp5/groups/public/---dgreports/---cabinet/documents/publication/wcms_618169.pdf
ILO2018e	ILO	Global Commission on the future of work: Issue brief \#4 - Empowering women working in the informal economy	2018	ILO	https://www.ilo.org/wcmsp5/groups/public/---dgreports/---cabinet/documents/publication/wcms_618166.pdf
ILO2018f	Behrendt, Christina; Nguyen, Quynh Anh	Innovative approaches for ensuring universal social protection for the future of work	2018	ILO	https://www.ilo.org/wcmsp5/groups/public/---dgreports/---cabinet/documents/publication/wcms_629864.pdf
ILO2018g	Messenger, Jon	Working Time and the Future of Work	2018	ILO	https://www.ilo.org/wcmsp5/groups/public/---dgreports/---cabinet/documents/publication/wcms_649907.pdf
ILO2018h	ILO	Global Commission on the future of work: Issue brief \#10 - Global value chains for an inclusive and sustainable future	2018	ILO	https://www.ilo.org/wcmsp5/groups/public/---dgreports/---cabinet/documents/publication/wcms_618173.pdf
ILO2018i	ILO	Global Commission on the future of work: Issue brief \#11 - New directions for the governance of work	2018	ILO	https://www.ilo.org/wcmsp5/groups/public/---dgreports/---cabinet/documents/publication/wcms_618174.pdf
ILO2018j	ILO	Global Commission on the future of work: Issue brief \#3 - Bringing and end to pervasive global women's inequity in teh workplace	2018	ILO	https://www.ilo.org/wcmsp5/groups/public/---dgreports/---cabinet/documents/publication/wcms_618165.pdf
ILO2018k	Berik, G{\{u}}nseli"	Toward more inclusive measures of economic well-being: Debates and practices	2018	ILO	https://www.ilo.org/wcmsp5/groups/public/---dgreports/---cabinet/documents/publication/wcms_630602.pdf
ILO2018l	Malo, Miguel \'{A}	Finding proactive features in labour market policies: A reflection based on the evidence	2018	ILO	https://www.ilo.org/wcmsp5/groups/public/---dgreports/---cabinet/documents/publication/wcms_650075.pdf
ILO2018m	ILO	Global Commission on the future of work: Issue brief \#5 - Technology for social, environmental, and economic development	2018	ILO	https://www.ilo.org/global/topics/future-of-work/publications/issue-briefs/WCMS_618167/lang--en/index.htm
ILO2018n	ILO	Global Commission on the future of work: Issue brief \#6 - The impact of technology on the quality and quantity of jobs	2018	ILO	https://www.ilo.org/wcmsp5/groups/public/---dgreports/---cabinet/documents/publication/wcms_618168.pdf
ILO2018o	Behrendt, Christina; Nguyen, Quynh Anh	Global Commission on the future of work: Issue brief \#12 -Innovative approaches for ensuring universal social protection for the future of work	2018	ILO	https://www.ilo.org/wcmsp5/groups/public/---dgreports/---cabinet/documents/publication/wcms_618176.pdf
ILO2018q	ILO	Global Commission on the future of work: Issue brief \#1 - Individuals, work, and society	2018	ILO	https://www.ilo.org/wcmsp5/groups/public/---dgreports/---cabinet/documents/publication/wcms_618163.pdf
ILO2018r	International Labour Organization; Co-operation; Development (OECD)	Approaches to anticipating skills for the future of work	2018	ILO,OECD	https://www.ilo.org/wcmsp5/groups/public/---dgreports/---inst/documents/publication/wcms_646143.pdf
ILO2018s	Nybom, Martin	Intergenerational mobility: A dream deferred?	2018	ILO	https://www.ilo.org/wcmsp5/groups/public/---dgreports/---cabinet/documents/publication/wcms_649496.pdf
ILO2018t	ILO	Global Commission on the future of work: Issue brief \#9 - New business models for inclusive growth	2018	ILO	https://www.ilo.org/wcmsp5/groups/public/---dgreports/---cabinet/documents/publication/wcms_618172.pdf
ILO2018v	OECD; ILO	Global Skills Trends, Training Needs and Lifelong Learning Strategies for the Future of Work	2018	ILO	https://www.ilo.org/wcmsp5/groups/public/---dgreports/---inst/documents/publication/wcms_646038.pdf
ILO2018w	Ernst, Ekkehard; Merola, Rossana; Samaan, Daniel	The economics of artificial intelligence: Implications for the future of work	2018	ILO	https://www.ilo.org/wcmsp5/groups/public/---dgreports/---cabinet/documents/publication/wcms_647306.pdf
ILO2018x	Berg, Janine; Rani, Uma; Furrer, Marianne; Harmon, Ellie; Silberman, M. Six	Digital labour platforms and the future of work	2018	ILO	https://www.ilo.org/wcmsp5/groups/public/---dgreports/---dcomm/---publ/documents/publication/wcms_645337.pdf
ILO2018y	mujtaba, Ahmad	Preparing the future of work in the Americas we want through social dialogue	2018	ILO	https://www.ilo.org/wcmsp5/groups/public/---ed_norm/---relconf/documents/meetingdocument/wcms_638702.pdf
ILO2018z	The, F. O. R.; Of, Future; Work, Decent	Care work and care jobs for the future of decent work	2018	ILO	https://www.ilo.org/wcmsp5/groups/public/---dgreports/---dcomm/---publ/documents/publication/wcms_633135.pdf
ILO2019a	ILO	Work for a brighter future: Global Commission on the Future of Work	2019	ILO	https://www.ilo.org/wcmsp5/groups/public/---dgreports/---cabinet/documents/publication/wcms_662410.pdf
ILO2019c	International Labour Organization	Skills for a Greener Future: A Global View	2019	ILO	https://www.ilo.org/wcmsp5/groups/public/---ed_emp/documents/publication/wcms_732214.pdf
ILO2020a	ILO	Trends 2020: World Employment And Social Outlook	2020	ILO	https://www.ilo.org/wcmsp5/groups/public/---dgreports/---dcomm/---publ/documents/publication/wcms_734479.pdf
ILO2020c	International Labour Organization (ILO)	Global Employment Trends for Youth 2020: Technology and the future of jobs	2020	ILO	https://www.ilo.org/wcmsp5/groups/public/---dgreports/---dcomm/---publ/documents/publication/wcms_737648.pdf
KPMG2016a	KPMG; Cambridge	The Future of Work	2016	KPMG	https://assets.kpmg/content/dam/kpmg/fr/pdf/2017/05/fr-Future-Of-Work-report.pdf
KPMG2018a	KPMG	Growing pains	2018	KPMG	https://assets.kpmg/content/dam/kpmg/by/pdf/ceo_outlook_growing-pains.pdf
KPMG2018c	International, K. P. M. G.	Rise of the humans 3: Shaping the workforce of the future	2018	KPMG	https://assets.kpmg/content/dam/kpmg/xx/pdf/2018/11/rise-of-the-humans-2019.pdf
KPMG2018d	KPMG	Learning to learn: The future-proof skills	2018	KPMG	https://assets.kpmg/content/dam/kpmg/uk/pdf/2018/10/learning-to-learn_report.pdf
KPMG2019b	KPMG	The Future of Skills in the London Market	2019	KPMG	https://lmg.london/wp-content/uploads/2019/07/The-future-of-skills-in-the-London-Market-LMG-KPMG-web-accessible.Final_.pdf
McKinsey2009a	McKinsey	Changing the fortunes of America ' s workforce : A human capital challenge	2009	McKinsey	https://www.cscc.edu/about/strategic-plan/pdf/MGI_Changing_the_Fortunes_of_Americas_Workforce_Executive_Summary.pdf
McKinsey2012a	Mourshed, Mona; Farrell, Diana; Barton, Dominic	Education to employment: Designing a system that works	2012	McKinsey	https://www.mckinsey.com/~/media/mckinsey/industries/public%20and%20social%20sector/our%20insights/education%20to%20employment%20designing%20a%20system%20that%20works/education%20to%20employment%20designing%20a%20system%20that%20works.pdf?shouldIndex=false
McKinsey2012c	McKinsey	The world at work: Jobs, pay, and skills for 3.5 billion people	2012	McKinsey	https://www.mckinsey.com/~/media/McKinsey/Featured%20Insights/Employment%20and%20Growth/The%20world%20at%20work/MGI%20Global_labor_Full_Report_June_2012.ashx
McKinsey2012d	McKinsey	Help wanted : The future of work in advanced economies Discussion paper	2012	McKinsey	https://www.mckinsey.com/~/media/McKinsey/Featured%20Insights/Employment%20and%20Growth/Future%20of%20work%20in%20advanced%20economies/Help_wanted_future_of_work_full_report.ashx
McKinsey2017a	Ramaswamy, Sree; Manyika, James; Pinkus, Gary; George, Katy; Law, Jonathan; Gambell, Tony; Serafino, Andrea	Making It in America : Revitalizing US Manufacturing	2017	McKinsey	https://www.mckinsey.com/~/media/McKinsey/Featured%20Insights/Americas/Making%20it%20in%20America%20Revitalizing%20US%20manufacturing/Making-it-in-America-Revitalizing-US-manufacturing-Executive-Summary.pdf
McKinsey2017b	Manyika, James; Chui, Michael; Miremadi, Mehdi; Bughin, Jacques; George, Katy; Willmott, Paul; Dewhurst, Martin	A Future that Works: Automation, Employment, and Productivity	2017	McKinsey	https://www.mckinsey.com/~/media/mckinsey/featured%20insights/Digital%20Disruption/Harnessing%20automation%20for%20a%20future%20that%20works/MGI-A-future-that-works-Executive-summary.ashx
McKinsey2017e	McKinsey	Digitally-enabled automation and artificial intelligence: Shaping the future of work in Europe's digital front-runners	2017	McKinsey	https://www.mckinsey.com/~/media/mckinsey/featured%20insights/europe/shaping%20the%20future%20of%20work%20in%20europes%20nine%20digital%20front%20runner%20countries/shaping-the-future-of-work-in-europes-digital-front-runners.ashx
McKinsey2018a	Bughin, Jacques; Hazan, Eric; Lund, Susan; Dahlstrom, Peter; Wiesinger, Anna; Subramaniam, Amresh	Skill Shift: Automation and the Future of the Workforce	2018	McKinsey	https://www.mckinsey.com/~/media/mckinsey/industries/public%20and%20social%20sector/our%20insights/skill%20shift%20automation%20and%20the%20future%20of%20the%20workforce/mgi-skill-shift-automation-and-future-of-the-workforce-may-2018.pdf
McKinsey2018b	McKinsey	Women and the Future of Work: A Window of Opportunity in Western Europe?	2018	McKinsey	https://www.mckinsey.com/featured-insights/gender-equality/women-and-the-future-of-work-a-window-of-opportunity-in-western-europe#signin/download/%2F~%2Fmedia%2Fmckinsey%2Ffeatured%20insights%2Fgender%20equality%2Fwomen%20and%20the%20future%20of%20work%20a%20window%20of%20opportunity%20in%20western%20europe%2Fwomen-and-the-future-of-work-a-window-of-opportunity-in-western-europe.pdf
McKinsey2019a	Madgavkar, Anu; Manyika, James; Krishnan, Mekala; Ellingrud, Kweilin; Yee, Lareina; Woetzel, Jonathan; Chui, Michael; Hunt, Vivian; Balakrishnan, Sruti	The future of women at work	2019	McKinsey	https://www.mckinsey.com/~/media/mckinsey/featured%20insights/gender%20equality/the%20future%20of%20women%20at%20work%20transitions%20in%20the%20age%20of%20automation/mgi-the-future-of-women-at-work-report-july-2019.pdf
McKinsey2019b	Lund, Susan; Manyika, James; Hilton Segel, Liz; Dua, Andre; Hancock, Bryan; Rutherford, Scott; Macon, Brent	The future of work in America: People and places, today and tomorrow	2019	McKinsey	https://www.mckinsey.com/~/media/mckinsey/featured%20insights/future%20of%20organizations/the%20future%20of%20work%20in%20america%20people%20and%20places%20today%20and%20tomorrow/the-future-of-work-in-america-full-report.pdf
McKinsey2019c	White, Olivia; Madgavkar, Anu; Manyika, James; Mahajan, Deepa; Bughin, Jacques; McCarthy, Michael; Sperling, Owen	Digital identification: A key to inclusive growth	2019	McKinsey	https://www.mckinsey.com/~/media/mckinsey/business%20functions/mckinsey%20digital/our%20insights/digital%20identification%20a%20key%20to%20inclusive%20growth/mgi-digital-identification-report.pdf
McKinsey2019d	Allas, Tera; Dimson, Jonathan; Foote, Elizabeth; Jeffrey, Barbara	The future of work: Rethinking skills to tackle the UK's looming talent shortage	2019	McKinsey	https://www.mckinsey.com/~/media/mckinsey/featured%20insights/future%20of%20organizations/the%20future%20of%20work%20rethinking%20skills%20to%20tackle%20the%20uks%20looming%20talent%20shortage/the-future-of-work-rethinking-skills-to-tackle-the-uks-looming-talent-shortage.pdf?shouldIndex=false
McKinsey2019f	McKinsey	The present and future of women at work in Canada Women Matter	2019	McKinsey	https://www.mckinsey.com/~/media/mckinsey/featured%20insights/gender%20equality/the%20present%20and%20future%20of%20women%20at%20work%20in%20canada/the-present-and-future-of-women-at-work-in-canada-vf.ashx
McKinsey2020a	McKinsey	The social contract in the 21st century Outcomes so far for workers, consumers, and savers in advanced economies	2020	McKinsey	https://www.mckinsey.com/~/media/mckinsey/industries/public%20and%20social%20sector/our%20insights/the%20social%20contract%20in%20the%2021st%20century/mgi-the-social-contract-in-the-21st-century-full-report-final.pdf
McKinsey2020b	McKinsey	A-government-blueprint-to-adapt-the-ecosystem- to automation and the future of work	2020	McKinsey	https://www.mckinsey.com/~/media/mckinsey/industries/public%20and%20social%20sector/our%20insights/a%20government%20blueprint%20to%20adapt%20the%20ecosystem%20to%20the%20future%20of%20work/a-government-blueprint-to-adapt-the-ecosystem-february.pdf
OECD2003b	OECD	Literacy Skills for the world of tomorrow: Further results from PISA	2003	OECD,UNESCO	https://www.oecd-ilibrary.org/docserver/9789264102873-en.pdf?expires=1625847658&id=id&accname=guest&checksum=A2B649FE4E73AFCE3649C07348214F03
OECD2011a	Quintini, Glenda	Right for the Job: Over-Qualified or Under-Skilled?	2011	OECD	https://www.oecd-ilibrary.org/docserver/5kg59fcz3tkd-en.pdf?expires=1625847712&id=id&accname=guest&checksum=A9A7AE5CA4FB85043883CF408A202B55
OECD2012b	OECD	Better Skills, Better Jobs, Better Lives: A strategic approach to skills policies	2012	OECD	https://www.oecd-ilibrary.org/better-skills-better-jobs-better-lives_5k9crztdqxf7.pdf?itemId=%2Fcontent%2Fpublication%2F9789264177338-en&mimeType=pdf
OECD2014a	OECD	BEYOND PISA 2015: A LONGER-TERM STRATEGY OF PISA Introduction	2014	OECD,PISA	https://www.oecd.org/pisa/pisaproducts/Longer-term-strategy-of-PISA.pdf
OECD2014d	Kautz, Tim; Heckman, James J.; Diris, Ron; ter Weel, Bas; Borghans, Lex	Fostering and Measuring Skills : Improving Cognitive and Non-Cognitive Skills to Promote Lifetime Success	2014	OECD	https://www.oecd.org/education/ceri/Fostering-and-Measuring-Skills-Improving-Cognitive-and-Non-Cognitive-Skills-to-Promote-Lifetime-Success.pdf
OECD2015b	OECD	Skills for Social Progress: the power of Social and Emotional Skills	2015	OECD	https://read.oecd.org/10.1787/9789264226159-en?format=pdf
OECD2016a	OECD	Automation and independent work in a digital economy	2016	OECD	https://www.oecd.org/employment/Policy%20brief%20-%20Automation%20and%20Independent%20Work%20in%20a%20Digital%20Economy.pdf
OECD2016b	OECD	Getting Skills Right: Assessing and Anticipating Changing Skill Needs	2016	OECD	https://read.oecd.org/10.1787/9789264252073-en?format=pdf
OECD2016c	OECD	Skills Matter: Further results from the survey of adult skills	2016	OECD	https://www.oecd.org/skills/piaac/Skills_Matter_Further_Results_from_the_Survey_of_Adult_Skills.pdf
OECD2016d	Organisation for Economic Coâ€‘operation \& Development	Skills for a Digital World	2016	OECD	https://www.oecd.org/els/emp/Skills-for-a-Digital-World.pdf
OECD2016e	OECD	Skills for a Digital World: Ministerial Meeting on the Digital Economy, Background Report 2016	2016	OECD	https://www.oecd-ilibrary.org/docserver/5jlwz83z3wnw-en.pdf?expires=1625849687&id=id&accname=guest&checksum=7A3048EF4FD38D9A0B532E5472D5094F
OECD2016f	Berger, Thor; Frey, Carl Benedikt	Structural Transformation in the OECD: Digitalisation, Deindustrialisation and the Future of Work	2016	OECD	https://www.oecd-ilibrary.org/docserver/5jlr068802f7-en.pdf?expires=1625849887&id=id&accname=guest&checksum=60BFEFFC93B74C19D34EC783F9D53918
OECD2016g	Melanie Arntz, Terry Gregory, Zierahn, Ulrich	The Risk of Automation for Jobs in OECD Countries : A Comparative Analysis	2016	OECD	https://www.oecd-ilibrary.org/docserver/5jlz9h56dvq7-en.pdf?expires=1625850037&id=id&accname=guest&checksum=74D5EA294CA83F1C5FAD3A9E467E1013
OECD2017a	Breemersch, Koen; Damijan, Jože P.; Konings, Jozef	Labour Market Polarization in Advanced Countries: Impact of Global Value Chains, Technology, Import Competition from China and Labour Market Institutions	2017	OECD	https://www.oecd-ilibrary.org/docserver/06804863-en.pdf?expires=1625850610&id=id&accname=guest&checksum=F0084607E75FFF2D0D50F6396ACECE15
OECD2017c	OECD	Going Digital: The Future of Work for Women	2017	OECD	https://www.oecd.org/sti/Going-Digital-the-Future-of-Work-for-Women.pdf
OECD2017d	OECD	OECD Skills Outlook 2017: Skills and global value chains	2017	OECD	https://www.oecd-ilibrary.org/oecd-skills-outlook-2017_5jfzw380j68p.pdf?itemId=%2Fcontent%2Fpublication%2F9789264273351-en&mimeType=pdf
OECD2017e	Berger, Thor; Frey, Carl Benedikt; Martin, Oxford; Taguma, Miho	Future Shocks and Shifts: Challenges for the Global Workforce and Skills Development	2017	OECD	https://www.oecd.org/education/2030-project/about/documents/Future-Shocks-and-Shifts-Challenges-for-the-Global-Workforce-and-Skills-Development.pdf
OECD2017f	OECD	Getting Skills Right: Good Practice in Adapting to Changing Skill Needs: A Perspective on France, Italy, Spain, South Africa and the United Kingdom	2017	OECD	https://read.oecd.org/10.1787/9789264277892-en?format=pdf
OECD2017g	OECD	Basic income as a policy option: Can it add up?	2017	OECD	https://www.oecd.org/social/Basic-Income-Policy-Option-2017.pdf
OECD2017h	OECD	Future of work and skills	2017	OECD	https://www.oecd.org/els/emp/wcms_556984.pdf
OECD2018a	OECD	The Future of Education and Skills: Education 2030: The Future We Want	2018	OECD	https://www.oecd.org/education/2030/E2030%20Position%20Paper%20(05.04.2018).pdf
OECD2018b	Salvatori, Andrea; Menon, Seetha; Zwysen, Wouter	The effect of computer use on job quality: Evidence from Europe	2018	OECD	https://www.oecd-ilibrary.org/docserver/1621d67f-en.pdf?expires=1625851505&id=id&accname=guest&checksum=AC09139598E77CC46D4CCE381273CEE2
OECD2018d	Yashiro, Naomitsu; Lehmann, Stephanie	Boosting productivity and preparing for the future of work in Germany	2018	OECD	https://www.oecd-ilibrary.org/docserver/df877b3e-en.pdf?expires=1625851609&id=id&accname=guest&checksum=ECFBE99F26E5A16E87C34442D3520713
OECD2018e	Nedelkoska, Ljubica; Quintini, Glenda	Automation, skills use and training (OECD Working Paper)	2018	OECD	https://www.oecd-ilibrary.org/docserver/2e2f4eea-en.pdf?expires=1625851681&id=id&accname=guest&checksum=3F1CD5B36CD02AC7645DBA8B4F029B16
OECD2018g	TAGUMA, Miho; Senior Analyst, Miho; FERON, Eva; Meow Hwee, L. I. M.	Future of Education and Skills 2030: Conceptual Learning Framework	2018	OECD	https://www.oecd.org/education/2030/Education-and-AI-preparing-for-the-future-AI-Attitudes-and-Values.pdf
OECD2018h	OECD	Putting faces to the jobs at risk of automation	2018	OECD	https://www.oecd.org/employment/Automation-policy-brief-2018.pdf
OECD2018j	OECD	Online Work in OECD countries	2018	OECD	https://www.oecd.org/future-of-work/Online_Gig_Work.pdf
OECD2018m	Robert Grundk; Luca Marcolin	Which skills for the digitalera? RETURNS TO SKILLS ANALYSIS	2018	OECD	https://www.oecd-ilibrary.org/docserver/9a9479b5-en.pdf?expires=1625852341&id=id&accname=guest&checksum=8E05578353E74F8A103ACF0934C25CB4
OECD2019c	OECD	OECD Skills Outlook 2019:Thriving in a Digital World	2019	OECD	https://www.oecd-ilibrary.org/deliver/df80bc12-en.pdf?itemId=%2Fcontent%2Fpublication%2Fdf80bc12-en&mimeType=pdf
OECD2019d	Milanez, Anna; Bratta, Barbara	Taxation and the future of work: How tax systems influence choice of employment form	2019	OECD	https://www.oecd-ilibrary.org/docserver/20f7164a-en.pdf?expires=1625852556&id=id&accname=guest&checksum=6B5378921DA8E8E4ABC87B577BD43900
OECD2019e	Gabriel, Florence	Future of Education and Skills 2030: Curriculum analysis: Learning progression in history	2019	OECD	https://www.oecd.org/education/2030-project/about/documents/Learning%20progression%20in%20history%20-%20Zarmati.pdf
OECD2019g	OECD	Policy Responses to New Forms of Work	2019	OECD	https://www.oecd-ilibrary.org/docserver/0763f1b7-en.pdf?expires=1625852873&id=id&accname=guest&checksum=A5EA4BDB1B358F726E0A52173FE2C369
OECD2019h	OECD	OECD Social, Employment and Migration Working Papers No. 230 - What Is Happening To Middle Skill Workers?	2019	OECD	https://www.oecd-ilibrary.org/docserver/a934f8fa-en.pdf?expires=1625852941&id=id&accname=guest&checksum=1BDA244C29716CDEE724C082B5EFE626
OECD2019i	OECD	OECD Skills Strategy 2019: Skills to shape a better future	2019	OECD	https://read.oecd.org/10.1787/9789264313835-en?format=pdf
OECD2019j	Alonso Soto, D.	Technology and the future of work in emerging economies: What is different?	2019	OECD	https://www.oecd-ilibrary.org/docserver/55354f8f-en.pdf?expires=1625853200&id=id&accname=guest&checksum=D7C53C2C92D71E7A316E5E34E18B12C0
OECD2019k	Salvatori, Andrea; Manfredi, Thomas	Job polarisation and the middle class: New evidence on the changing relation between skill levels and household income levels from 18 OECD countries	2019	OECD	https://www.oecd-ilibrary.org/docserver/4bf722db-en.pdf?expires=1625853280&id=id&accname=guest&checksum=CF81BFBD9B8BC1FDE07DAFD4B94ABB48
OECD2019l	Kässi, Otto; Lehdonvirta, Vili	Do Digital Skill Certificates Help New Workers Enter the Market? Evidence from an Online Labour Platform	2019	OECD	https://www.oecd-ilibrary.org/docserver/3388385e-en.pdf?expires=1625853363&id=id&accname=guest&checksum=B14D826829C10D511A8AE0DC371FC1E7
OECD2019m	MacDonald, Duncan	Under-employment: A crisis hangover, or something more?	2019	OECD	https://www.oecd-ilibrary.org/docserver/47123848-en.pdf?expires=1625853452&id=id&accname=guest&checksum=7D58B0E392C3CBDA5CB8741B1FEEC634
OECD2019n	OECD	Getting Skills Right: Future-Ready Adult Learning Systems	2019	OECD	https://read.oecd.org/10.1787/9789264311756-en?format=pdf
OECD2020a	OECD	The future of work: Expert Meeting on Collective Bargaining for Own-Account Workers: Summary report	2020	OECD	https://www.oecd.org/els/emp/Summary_Expert_Meeting_CB.pdf
PwC2012a	PwC	Talent Mobility - 2020 and beyond	2012	PwC	https://www.pwc.com/gx/en/managing-tomorrows-people/future-of-work/pdf/pwc-talent-mobility-2020.pdf
PwC2014a	PwC	The future of work - A Journey to 2022	2014	PwC	https://www.pwc.com/ee/et/publications/pub/future-of-work-report.pdf
PwC2015a	PwC	Fast take on Talent Innovation: Capability-driven skills management	2015	PwC	https://www.pwc.nl/nl/dienstverlening/people-and-organisation/documents/fast-take-on-talent-innovation.pdf
PwC2018b	PwC; TFSA	Future-proof skills to move financial services forward	2018	PwC	https://cdn2.hubspot.net/hubfs/4372260/Talent/TFSA_PwC_Unlocking_human_opportunity_Future-proof_skills_2018_FF.pdf
PwC2018c	PwC	LIFELONG SKILLS Equipping Australians for the future of work	2018	PwC	https://www.atn.edu.au/siteassets/publications/lifelong-skills.pdf
PwC2019a	PwC	Financial Services : Preparing for tomorrow ' s workforce , today	2019	PwC	https://www.pwc.com/gx/en/industries/financial-services/assets/pwc-fs-preparing-for-tomorrows-workforce-today.pdf
PwC2020a	PwC	Work Transformed The Impact of Technology	2020	PwC	https://electricityhr.ca/wp-content/uploads/2020/02/EHRC-Work-Transformed-2020.pdf
UN2018a	United Nations	Commission on Science and Technology for Development Building digital competencies to benefit from existing and emerging technologies, with a special focus on gender and youth dimensions Report of the Secretary General Economic and Social Council	2018	United Nations	https://unctad.org/system/files/official-document/ecn162018d3_en.pdf
UN2019a	UN	Advancing Green Human Capital	2019	UN	https://unevoc.unesco.org/up/PAGHC_full.pdf
UNESCO2004a	UNESCO	The future of work in Europe: Ethics and globalization	2004	UNESCO	http://digital-library.unesco.org/shs/most/gsdl/cgi-bin/library?e=d-000-00---0most--00-0-0--0prompt-10---4------0-1l--1-en-50---20-about---00031-001-1-0utfZz-8-00&cl=&d=HASH190777aa54c09b3291ae1a&x=1
UNESCO2005a	UNESCO	Contributing to a more sustainable future: quality education, life skills and education for sustainable development	2005	UNESCO	https://unesdoc.unesco.org/ark:/48223/pf0000141019
UNESCO2005b	UNESCO	Towards a convergence of knowledge acquisition and skills development	2005	UNESCO	https://unesdoc.unesco.org/ark:/48223/pf0000142463
UNESCO2012a	Unesco; Walther, Richard	Building skills in the informal sector	2012	UNESCO	http://www.unesco.org/new/fileadmin/MULTIMEDIA/HQ/ED/pdf/gmr2012-ED-EFA-MRT-PI-08.pdf
UNESCO2012b	UNESCO	Youth and skills: Putting education to work	2012	UNESCO	https://unesdoc.unesco.org/ark:/48223/pf0000218003
UNESCO2015a	UNESCO	Transversal Skills in TVET: Pedagogies and Assessment	2015	UNESCO	https://unesdoc.unesco.org/ark:/48223/pf0000235487_eng
UNESCO2015b	Scott, Cynthia Luna	THE FUTURES OF LEARNING 1: WHY MUST LEARNING CONTENT AND METHODS CHANGE IN THE 21st CENTURY?	2015	UNESCO	https://www.nisdtx.org/UserFiles/Servers/Server_232117/File/Departments/Superintendent/Strategic%20Plan/2018%20Strategic%20Summit/Research2-UNESCO-21stCent.pdf
UNESCO2015c	Marope, P. T. M.; Chakroun, B.; Holmes, K. P.	Unleashing the Potential Transforming Technical and Vocational Education and Training	2015	UNESCO	http://www.ibe.unesco.org/sites/default/files/resources/unleashing-potential-2015_eng.pdf
UNESCO2016a	UNESCO	Futures for ICT and Higher Education: Changes due to the use of open content	2016	UNESCO	https://iite.unesco.org/wp-content/uploads/2017/09/Futures_for_Higher_Education_and_ICT.pdf
UNESCO2016b	Zou, Kai	Non-cognitive skills: definitions, measurement and malleability	2016	UNESCO	https://unesdoc.unesco.org/ark:/48223/pf0000245576
UNESCO2018a	UNESCO	Building tomorrow's digital skills - what conclusions can we draw from international comparative indicators?	2018	UNESCO	https://unesdoc.unesco.org/ark:/48223/pf0000261853
UNESCO2018b	UNESCO	Making learning visible: Representing skills, competencies and qualifications	2018	UNESCO	https://unesdoc.unesco.org/ark:/48223/pf0000262718_eng
UNESCO2018c	UNESCO	Skills and Innovation in G20 Countries	2018	UNESCO	http://uis.unesco.org/sites/default/files/documents/ip50-skills-innovation-g20-countries-2018-en.pdf
UNESCO2019a	Mollona, Edoardo; Aivazidou, Eirini; Barberio, Vitaliano; Cunico, Giovanni; Pareschi, Luca	Skills for Holistic Human Development	2019	UNESCO	http://www.unescobkk.org/fileadmin/user_upload/epr/PDF/Policy_Brief_Vol2-28_Nov.pdf
UNESCO2020a	Hughes, Conrad	The Universal Learning Programme : Educating Future-ready Citizens	2020	UNESCO	https://www.researchgate.net/profile/Conrad-Hughes/publication/339042923_The_Universal_Learning_Programme_Educating_Future-ready_Citizens/links/5e3a7e4092851c7f7f1d3cf0/The-Universal-Learning-Programme-Educating-Future-ready-Citizens.pdf
Union2004a	Schmidt, Susanne Liane; Tessaring, Manfred; Strietska-Ilina, Olga; Dworschak, Bernd	Identifying skill needs for the future: From research to policy and practice	2004	European Union	https://www.cedefop.europa.eu/files/3037_en.pdf
Union2008a	CEDEFOP	Future skill needs in Europe, Medium-term forecast: Synthesis report	2008	European Union	https://www.cedefop.europa.eu/files/4078_en.pdf
Union2009a	CEDEFOP	Future skill needs in Europe: medium-term forecast - Background technical report	2009	European Union	https://www.cedefop.europa.eu/files/3051_en.pdf
Union2009b	CEDEFOP	Future skill needs for the green economy	2009	European Union	https://www.cedefop.europa.eu/files/5501_en.pdf
Union2009c	CEDEFOP	Skill mismatch: Identifying priorities for future	2009	European Union	https://www.cedefop.europa.eu/files/6103_en.pdf
Union2009d	CEDEFOP	Skills for Europe's future: Anticipating occupational skills needs	2009	European Union	https://www.cedefop.europa.eu/files/5194_en.pdf
Union2010a	CEDEFOP	Skills supply and demand in Europe: medium-term forecast up to 2020	2010	European Union	https://www.cedefop.europa.eu/files/3052_en.pdf
Union2012a	CEDEFOP	Future skills supply and demand in Europe: Forecast 2012	2012	European Union	https://www.cedefop.europa.eu/files/5526_en.pdf
Union2013a	Ferrari et. al	Digital Competence Framewrok	2013	European Union	https://publications.jrc.ec.europa.eu/repository/handle/JRC83167
Union2016a	CEDEFOP	Future skill needs in Europe: critical labour force trends	2016	European Union	https://www.cedefop.europa.eu/files/5559_en.pdf
Union2016b	European Commission	The Future of Work Skills and Resilience for a World of Change	2016	European Union	https://op.europa.eu/en/publication-detail/-/publication/5236ecf2-ac93-11e6-aab7-01aa75ed71a1
Union2016c	Cedefop	European sectoral trends. The next decade	2016	European Union	https://www.cedefop.europa.eu/files/8093_en_0.pdf
Union2017a	EU	10 Trends transforming education as we know it	2017	European Union	https://op.europa.eu/en/publication-detail/-/publication/227c6186-10d0-11ea-8c1f-01aa75ed71a1
Union2018a	European Group on Ethics in Science; New Technologies	Future of Work, Future of Society	2018	European Union	https://op.europa.eu/en/publication-detail/-/publication/9ee4fad5-eef7-11e9-a32c-01aa75ed71a1/language-en/format-PDF/source-171499262
Union2018b	CEDEFOP	Less brawn, more brain for tomorrow's workers	2018	European Union	https://www.cedefop.europa.eu/en/publications-and-resources/publications/9130
Union2018c	VaikutytÄ—-Pa{\v{s}}kauskÄ—, Justina; Vai{\v{c}}iukynaitÄ—, Justina; Pocius, Donatas	Research for CULT Committee -Digital Skills in the 21st century	2018	European Union	https://www.europarl.europa.eu/RegData/etudes/STUD/2018/617495/IPOL_STU(2018)617495_EN.pdf
Union2018e	European Centre for the Development of Vocational Training	Skills forecast: Trends and challenges to 2030	2018	European Union	https://www.cedefop.europa.eu/files/3077_en.pdf
Union2018h	CEDEFOP	Insights into Skill Shortages and Skill Mismatch	2018	European Union	https://www.cedefop.europa.eu/files/3075_en.pdf
Union2018i	Bisello, Martina; Fern{\'{a}}ndez-Mac{\'{i}}as, Enrique; Hansen, Martin Eggert	New tasks in old jobs: drivers of change and implications for job quality	2018	European Union	https://www.eurofound.europa.eu/sites/default/files/ef_publication/field_ef_document/fomeef18004en.pdf
Union2019a	Michael Servoz	The Future of Work? Work of the Future! On how artificial intelligence, robotics and automation are transforming jobs and the economy in Europe.	2019	European Union	https://op.europa.eu/en/publication-detail/-/publication/096526d7-17d8-11ea-8c1f-01aa75ed71a1
Union2019b	Commission, European	The Impact of the Digital Transformation on EU Labour Markets	2019	European Union	https://ec.europa.eu/newsroom/dae/document.cfm?doc_id=58412
Union2020a	Union, European	Empowering adults through upskilling and reskilling pathways	2020	European Union	https://www.cedefop.europa.eu/files/3081_en.pdf
WEF2016a	Agenda, Industry World Economic Forum	New Vision for Education : Fostering Social and Emotional Learning through Technology	2016	WEF	http://www3.weforum.org/docs/WEF_New_Vision_for_Education.pdf
WEF2016b	World Economic Forum	The Future of Jobs Employment, Skills and Workforce Strategy for the Fourth Industrial Revolution	2016	WEF	http://www3.weforum.org/docs/WEF_Future_of_Jobs.pdf
WEF2016d	World Economic Forum	Digital Transformation of Industries - WEF White Paper	2016	WEF	https://reports.weforum.org/digital-transformation/wp-content/blogs.dir/94/mp/files/pages/files/digital-enterprise-narrative-final-january-2016.pdf
WEF2016e	WEF	The human capital report 2016	2016	WEF	http://www3.weforum.org/docs/HCR2016_Main_Report.pdf
WEF2017a	World Economic Forum	Realizing human potential in the fourth industrial revolution: An agenda for leaders to shape the future of education, gender and work	2017	WEF	http://www3.weforum.org/docs/WEF_EGW_Whitepaper.pdf
WEF2017b	World Economic Forum	The Future of Jobs and Skills in the Middle East and North Africa - Preparing the Region for the	2017	WEF	http://www3.weforum.org/docs/WEF_EGW_FOJ_MENA.pdf
WEF2017c	WEF	Accelerating workforce reskilling for the Fourth Industrial Revolution: An agenda for leaders to shape the future of education, gender and work	2017	WEF	http://www3.weforum.org/docs/WEF_EGW_White_Paper_Reskilling.pdf
WEF2017d	WEF	The Future of Jobs Report 2018	2017	WEF	http://www3.weforum.org/docs/WEF_Future_of_Jobs_2018.pdf
WEF2018b	World Economic Forum	Insight Report: Readiness for the Future of Production Report 2018	2018	WEF	http://www3.weforum.org/docs/FOP_Readiness_Report_2018.pdf
WEF2019a	World Economic Forum	Data Science in the New Economy: A New Race for Talent in the Fourth Industrial Revolution	2019	WEF	http://www3.weforum.org/docs/WEF_Data_Science_In_the_New_Economy.pdf
WEF2019b	Ratcheva, Vesselina; Zahidi, Saadia; Chan, Queenie; Jesuthasan, Ravin	Strategies for the New Economy Skills as the Currency of the Labour Market	2019	WEF	http://www3.weforum.org/docs/WEF_2019_Strategies_for_the_New_Economy_Skills.pdf
WEF2020b	Dimick, Chris	Jobs of Tomorrow: Mapping Opportunity in the New Economy	2020	WEF	http://www3.weforum.org/docs/WEF_Jobs_of_Tomorrow_2020.pdf
WorldBank2010a	Banerji, Arup; Cunningham, Wendy; Fiszbein, Ariel; King, Elizabeth; Patrinos, Harry; Robalino, David; Tan, Jee-Peng	Stepping Up Skills for More Jobs and Higher Productivity	2010	World Bank	https://openknowledge.worldbank.org/bitstream/handle/10986/27892/555660WP0Box341101061141CT01PUBLIC1.pdf?sequence=1&isAllowed=y
WorldBank2014a	Guerra, Nancy; Modecki, Kathryn; Cunningham, Wendy	(World Bank) Developing Social-Emotional Skills for the Labor Market: The PRACTICE Model	2014	World Bank	https://documents1.worldbank.org/curated/en/970131468326213915/pdf/WPS7123.pdf
WorldBank2016c	Cunningham, Wendy V.; Villase{\~{n}}or, Paula	Employer voices, employer demands, and implications for public skills development policy connecting the labor and education sectors	2016	World Bank	https://documents1.worldbank.org/curated/en/444061468184169527/pdf/WPS7582.pdf
WorldBank2019a	World Bank	World Development Report 2019: The changing nature of work	2019	World Bank	https://documents1.worldbank.org/curated/en/816281518818814423/pdf/2019-WDR-Report.pdf
WorldBank2020a	World Bank	Global Economic Prospects Slow Growth, Policy Challenges	2020	World Bank	https://roscongress.org/upload/medialibrary/898/9781464814693_en.pdf

## Sheet: ExtractedReferences
Source_Identifier	Source_Organization	Original_Reference	Author	Year	Title/Name
ILO2020a	ILO	International Telecommunication Union (ITU). 2019. Digital infrastructure policy and regulation in the Asia-Pacific region (Geneva).	ITU	2019	Digital infrastructure policy and regulation in the Asia-Pacific region
ILO2016g	ILO	S. Kapsos and E. Bourmpoula: Employment and economic class in the developing world, ILO Research Paper No. 6 (Geneva, ILO, 2013).	Kapsos, S., & Bourmpoula, E.	2013	Employment and economic class in the developing world
ILO2016g	ILO	S. Kapsos and E. Bourmpoula: Employment and economic class in the developing world, ILO Research Paper No. 6 (Geneva, ILO, 2013).	Kapsos, S., & Bourmpoula, E.	2013	Employment and economic class in the developing world
ILO2016g	ILO	S. Kapsos and E. Bourmpoula: Employment and economic class in the developing world, op. cit\	Kapsos, S., & Bourmpoula, E.	2013	Employment and economic class in the developing world
ILO2016g	ILO	Kapsos and Bourmpoula: Employment and economic class in the developing world, op. cit.	Kapsos, S., & Bourmpoula, E.	2013	Employment and economic class in the developing world
OECD2016c	OECD	OECD and Statistics Canada (2000), Literacy in the Information Age: Final Report of the International Adult Literacy Survey, OECD Publishing, Paris, http://dx.doi.org/10.1787/9789264181762-en.	OECD & Statistics Canada	2000	Literacy in the Information Age: Final Report of the International Adult Literacy Survey
McKinsey2012c	McKinsey	The National Association of Software and Service Companies (NASSCOM), Perspective 2020: Transform business, transform India, May 2009.	The National Association of Software and Service Companies.	2020	Perspective 2020: Transform business, transform India
UNESCO2004a	UNESCO	The Promotion of Women in the Firm by Optimising their Different Aptitudes », Gérard Lebrun, Budapest Symposium —	Lebrun, G.	NA	The Promotion of Women in the Firm by Optimising their Different Aptitudes
OECD2019d	OECD	Bureau Strategic Analysis of the Dutch Ministry of Finance (2015), ‘IBO Zelfstandigen zonder personeel (Self-employed without personnel),’ Inspector of National Finances.	Bureau Strategic Analysis of the Dutch Ministry of Finance	2015	‘IBO Zelfstandigen zonder personeel (Self-employed without personnel),
OECD2019d	OECD	OECD (2016), ‘New Forms of Work in the Digital Economy,’ OECD Publishing, Paris.	OECD	2016	‘New Forms of Work in the Digital Economy,
OECD2019d	OECD	Eurofound (2017), ‘Non-standard Forms of Employment: Recent Trends and Future Prospects,’ Eurofound, Dublin.	Eurofound	2017	‘Non-standard Forms of Employment: Recent Trends and Future Prospects,
OECD2019d	OECD	International Labour Organisation ILO (2015), ‘Non-standard Forms of Employment.’ Report for discussion at the Meeting of Experts on Non-Standard Forms of Employment (Geneva, 16–19 February 2015).	International Labour Organisation ILO	2015	‘Non-standard Forms of Employment.
OECD2019d	OECD	Farrell, D. & F. Greig (2016), ‘Paychecks, Paydays and the Online Platform Economy,’ J.P. Morgan Chase Institute. Available at: https://www.jpmorganchase.com/corporate/institute/report-paycheckspaydays-and-the-online-platform-economy.htm.	Farrell, D. & Greig, F.	2016	‘Paychecks, Paydays and the Online Platform Economy,
OECD2019d	OECD	Eurofound (2010), ‘Self-employed workers: industrial relations and working conditions.’ Publication Office of the European Union, Luxembourg.	Eurofound	2010	‘Self-employed workers: industrial relations and working conditions.
OECD2017e	OECD	OECD (2013b), ‘Skills for the Digital Economy’. OECD Skills Strategy Spotlight No. 4. http://skills.oecd.org/developskills/documents/skillsforthedigitaleconomy.html	OECD	2013	‘Skills for the Digital Economy’
McKinsey2020b	McKinsey	‘Tech for Good’: Using technology to smooth disruption and improve well-being,” McKinsey Global Institute, May 2019.	McKinsey	2019	‘Tech for Good’: Using technology to smooth disruption and improve well-being
OECD2019d	OECD	Hathaway, I. and M. Muro (2016), ‘Tracking the Gig Economy: New Numbers,’ Brookings Report.	Hathaway, I. & M. Muro	2016	‘Tracking the Gig Economy: New Numbers,
McKinsey2019d	McKinsey	“Change and opportunity”, CBI/Pertemps Employment Trends Survey 2018, December 2018.	CBI/Pertemps	2018	“Change and opportunity” CBI/Pertemps Employment Trends Survey 2018
Deloitte2019g	Deloitte	University of Minnesota. "Corporate Culture Is Most Important Factor In Driving Innovation." ScienceDaily. ScienceDaily, 18 November 2008.	University of Minnesota	2008	“Corporate culture is most important factor in driving innovation
WorldBank2020a	World Bank	Dieppe, A., G. Kindberg-Hanlon, and S. Kiliç Çelik. Forthcoming. “Global Productivity Trends: Looking Through the Turbulence.” In Productivity in Emerging and Developing Economies. Washington, DC: World Bank.	Dieppe, A., Kindberg-Hanlon, G., & Kiliç Çelik, S.	Forthcoming	“Global Productivity Trends: Looking Through the Turbulence.” In Productivity in Emerging and Developing Economies.
WEF2018b	WEF	Ministry of Economic Development of the Government of Italy, “Industria 4.0” National Plan: A Strategy to Seize the New Industrial Revolution Opportunities, 2016, http://www.amblondra.esteri.it/Ambasciata_Londra/ resource/doc/2016/11/industria_4.0_national_plan_-_strategy.pdf.	Ministry of Economic Development of the Government of Italy	2016	“Industria 4.0” National Plan: A Strategy to Seize the New Industrial Revolution Opportunities
ILO2020a	ILO	—. 2019h. “Landmark labour reforms signal end of kafala system in Qatar”, Press release, 16 October. Available at: https://www.ilo.org/global/about-the-ilo/newsroom/news/ WCMS_724052/lang--en/index.htm [24 Oct. 2019].	ILO	2019	“Landmark labour reforms signal end of kafala system in Qatar”, Press release, 16 October
McKinsey2017a	McKinsey	National Governors Association, “Making” our future: What states are doing to encourage growth in manufacturing through innovation, entrepreneurship, and investment,	National Foverneds Association	2015	“Making” our future: What states are doing to encourage growth in manufacturing through innovation, entrepreneurship, and investment
UNESCO2018c	UNESCO	UNESCO Institute for Statistics (UIS) (2017b). “More than one-half of children and adolescents are not learning worldwide.” UIS fact sheet No. 46. Montreal: UIS. http://uis.unesco.org/sites/default/files/documents/fs46-more-than-half-children-not-learning-en-2017.pdf	UNESCO	2017	“More than one-half of children and adolescents are not learning worldwide.”
ILO2020a	ILO	—. 2019j. “Non-standard forms of employment”. Available at: https://www.ilo.org/global/topics/non-standard- employment/lang--en/index.htm [20 Nov. 2019].	ILO	2019	“Non-standard forms of employment”
ILO2020a	ILO	—. 2019f. “Portfolio of Policy Guidance Notes on the Promotion of Decent Work in the Rural Economy”. Available at: https://www.ilo.org/global/topics/economic-and-social- development/rural-development/WCMS_436223/lang--en/ index.htm [3 Dec. 2019].	ILO	2019	“Portfolio of Policy Guidance Notes on the Promotion of Decent Work in the Rural Economy”
UNESCO2018c	UNESCO	——— (2017d). “Summary report of the 2015 UIS innovation data collection”. UIS Information Paper No. 37. Montreal: UIS. http://uis.unesco.org/sites/default/files/documents/ip37-summary-report-of-the-2015-uis-innovation-data-collection-2017-en.pdf	UNESCO	2017	“Summary report of the 2015 UIS innovation data collection”.
McKinsey2020a	McKinsey	“Tech for Good”: Smoothing disruption, improving well-being, McKinsey Global Institute, May 2019	McKinsey	2019	“Tech for Good”: Smoothing disruption, improving well-being
ILO2020a	ILO	—. 2019c. “Temporary employment”. Available at: https:// data.oecd.org/emp/temporary-employment.htm	OECD	2019	“Temporary employment”
UNESCO2005b	UNESCO	Dutch Ministry of Education, Culture and Science. Secondary Education in the Netherlands: Agenda for 2010. “The Pupil Captivated, the School Unfettered”. The Hague: Government of the Netherlands.	Dutch Ministry of Education	NA	“The Pupil Captivated, the School Unfettered”
ILO2020a	ILO	International Monetary Fund (IMF). 2017. “Understanding the downward trend in labour income shares”, in World Economic Outlook, April 2017: Gaining momentum? (Washington, DC), pp. 121–172.	IMF	2017	“Understanding the downward trend in labour income shares”, in World Economic Outlook, April 2017: Gaining momentum?
McKinsey2019c	McKinsey	Busso, Matías, María Victoria Fazio, and Santiago Levy, (In)formal and (Un)productive: The productivity costs of excessive informality in Mexico, Inter-American Development Bank, August 2012.	Busso, M., Fazio, M. V., & Levy, S.	2012	(In)formal and (Un)productive: The productivity costs of excessive informality in Mexico
ILO2018z	ILO	Government of New Zealand. 2017. “$2b pay equity settlement for 55,000 health care workers signed”, in The Beehive (Wellington). Available at: www.beehive.govt.nz/release/2b-pay- equity-settlement-55000-health-care-workers-signed [23 Jan. 2018].	Government of New Zealand	2017	$2b pay equity settlement for 55,000 health care workers signed”
ILO2020c	ILO	International Labour Organization (ILO). 2017. Global Employment Trends for Youth 2017: Paths to a better working future (Geneva).	ILO	2017	017. Global Employment Trends for Youth 2017: Paths to a better working future
OECD2019c	OECD	MIT (2018), 10 Breakthrough Technologies 2018, MIT Technology Review, https://www.technologyreview.com/lists/technologies/2018/ (accessed on 30 August 2018).	MIT	2018	10 Breakthrough Technologies 2018
PwC2018c	PwC	Queensland Public Service Commission 2017, 10 Year Human Capital Outlook, Queensland Government.	Queensland Public Service Commission	2017	10 Year Human Capital Outlook, Queensland Government.
Accenture2020a	Accenture	“1099 benefits: Compromise in the gig economy”, Wharton Public Policy Initiative, April 3, 2018.	NA		1099 benefits: Compromise in the gig economy
PwC2012a	PwC	Quotes featured in this report were taken from PwC’s 11th, 12th, and 13th annual global CEO surveys.	PWC	2008	11th Annual Global CEO Survey: Compete & Collaborate What is success in a connected world?
PwC2012a	PwC	Quotes featured in this report were taken from PwC’s 11th, 12th, and 13th annual global CEO surveys.	PWC	2009	12th Annual Global CEO Survey: Redefining success Future proof plans
PwC2012a	PwC	Quotes featured in this report were taken from PwC’s 11th, 12th, and 13th annual global CEO surveys.	PWC	2010	13th Annual Global CEO Survey Setting a smarter course for growth
ILO2018z	ILO	Blum, S.; Koslowski, A.; Moss, P. (eds). 2017. 13th International Review of Leave Policies and Related Research 2017 (Philadelphia, PA, International Network on Leave Policies and Research). Available at: www.leavenetwork.org/fileadmin/Leavenetwork/Annual_reviews/2017_Leave_ Review_2017_final2.pdf [14 Jan. 2018].	Blum, S., Koslowski, A., & Moss. (eds.)	2017	13th International Review of Leave Policies and Related Research 2017
WEF2016b	WEF	PwC, 17th Annual Global CEO Survey: The talent challenge, 2014.	PwC	2014	17th Annual Global CEO Survey: The talent challenge
McKinsey2012a	McKinsey	OECD, PISA 2009 at a Glance, 2011. OECD, Programme for the International	OECD, PISA	2011	2009 at a Glance
ILO2019c	ILO	Emerson, J.W.; Esty, D.C.; Levy, M.A.; Kim, C.H.; Mara, V.; de Sherbinin, A.; Srebotnjak, T. 2010. 2010 Environmental Performance Index (New Haven, CT, Yale Center for Environmental Law & Policy, https://epi.yale.edu/).	Emerson, J.W., Esty, D.C., Levy, M.A., Kim, C.H., Mara, V., de Sherbinin, A. & Srebotnjak, T.	2010	2010 Environmental Performance Index
McKinsey2012a	McKinsey	The Aspen Institute, 2011 Aspen Prize for Community College Excellence, 2011.	The Aspen Institute	2011	2011 Aspen Prize for Community College Excellence
McKinsey2012d	McKinsey	ManpowerGroup, 2011 Talent Shortage, a survey of 39,641 employers in 39 countries.	ManpowerGroup	2011	2011 Talent Shortage, a survey of 39,641 employers in 39 countries.
Deloitte2014a	Deloitte	“2013 annual report,” Western Governors University, 2013, http://www.wgu.edu/sites/wgu. edu/files/WGU_AnnualReport2013.pdf.	Western Governers University	2013	2013 annual report
Deloitte2014b	Deloitte	2013 Global Shared Services survey results, Deloitte, February 2013, http://www.deloitte. com/view/en_US/us/Services/additionalservices/Service-Delivery-Transformation/ 656989ae16dfc310VgnVCM3000003456f7 0aRCRD.htm, accessed February 2, 2014.	Deloitte	2013	2013 Global Shared Services survey results
ILO2016j	ILO	Government of Alberta (2013). 2013 job vacancy rate, average weekly hours worked, and average hourly wage by occupation: Alberta and economic regions. http://work.alberta.ca/documents/ top-fifty-occupations-in-alberta-by-vacancy.pdf	Government of Alberta	2013	2013 job vacancy rate, average weekly hours worked, and average hourly wage by occupation: Alberta and economic regions
Deloitte2014a	Deloitte	ManpowerGroup, 2013 talent shortage survey: Research results, http://www.manpowergroup. com/wps/wcm/connect/587d2b45-c47a-4647- a7c1-e7a74f68fb85/2013_Talent_Shortage_Sur- vey_Results_US_high+res.pdf ?MOD=AJPERES.	ManpowerGroup	2013	2013 talent shortage survey: Research results
Deloitte2017a	Deloitte	Gensler, 2013 U.S. workplace survey: Key findings, 2013, www.gensler.com/uploads/document/337/file/2013_US_ Workplace_Survey_07_15_2013.pdf, accessed December 21, 2016.	Gensler	2013	2013 U.S. workplace survey: Key findings
WEF2016d	WEF	“2014 Digital Board Director Study”, Russell Reynolds, January 29, 2015, http://www.russellreynolds.com/insights/thoughtleadership/2014-digital-board-director-study	Russell Reynolds	2015	2014 Digital Board Director Study
WEF2016d	WEF	“2014 Digital Board Director Study”, Russell Reynolds, January 29, 2015, http://www.russellreynolds.com/insights/thought-leadership/2014-digital-board-director-study	Russell Reynolds	2015	2014 Digital Board Director Study
ILO2018y	ILO	ILO (2014). 2014 Labour Overview. Lima: ILO Regional Office for Latin America and the Caribbean.	ILO	2014	2014 Labour Overview
ILO2018y	ILO	ILO (2016). 2016 Labour Overview. Lima: ILO Regional Office for Latin America and the Caribbean.	ILO	2016	2016 Labour Overview
OECD2019i	OECD	Røe Isaksen, T. (2016), 2016 Skills Summit Skills Strategies for Productivity, Innovation and Inclusion, https://www.oecd.org/skills/Chairs-Summary.pdf.	Røe Isaksen, T.	2016	2016 Skills Summit Skills Strategies for Productivity, Innovation and Inclusion
Deloitte2019d	Deloitte	L. McMillan, 2016 Snapshot of the Australian Workplace, <https://www.convergeinternational.com.au/ docs/default-source/research/a-future-that-works-2016-snapshot-of-the-australian-workplace>. 2016.	McMillan, L.	2016	2016 Snapshot of the Australian Workplace
Union2018a	European Union	European Commission. (2018). 2017 annual report on intra-EU labour mobility. Retrieved from ec.europa.eu/social/BlobServlet?docId=19078&langId=en	European Commission	2018	2017 annual report on intra-EU labour mobility
Deloitte2019g	Deloitte	Deloitte, 2017 cognitive technologies survey: Early adopters speak out on cognitive and AI, August 2017.	Deloitte	2017	2017 cognitive technologies survey: Early adopters speak out on cognitive and AI
Accenture2017a	Accenture	Accenture Strategy, “2017 Edition: Gen Z Rising,” 2017.	Accenture Strategy	2017	2017 Edition: Gen Z Rising
McKinsey2017a	McKinsey	IMF, 2017 external sector report, July 2017.	IMF	2017	2017 external sector report
ILO2018y	ILO	ILO (2017). 2017 Labour Overview. Lima: ILO Regional Office for Latin America and the Caribbean.	ILO	2017	2017 Labour Overview
ILO2018y	ILO	ILO (2017). 2017 Labour Overview. Feature Article: Wage Trends in Latin America, 2005-2015. Lima: Regional Office for Latin America and the Caribbean.	ILO	2017	2017 Labour Overview. Feature Article: Wage Trends in Latin America, 2005-2015
Accenture2017a	Accenture	Accenture Strategy, 2017 University graduate surveys for Germany, France, Italy, Spain, UK, US.	Accenture Strategy	2017	2017 University graduate surveys for Germany, France, Italy, Spain, UK, US.
KPMG2018a	KPMG	All statistics result from the 2018 Canadian CEO Outlook survey	KPMG	2018	2018 Canadian CEO Outlook survey
McKinsey2019c	McKinsey	Ponemon Institute, 2018 cost of data breach study: Global overview, June 2018.	Ponemon Institute	2018	2018 cost of data breach study: Global overview
Deloitte2018a	Deloitte	Deloitte, 2018 Deloitte Global Human Capital Trends: The Rise of the Social Enterprise, 2018.	Deloitte	2018	2018 Deloitte Global Human Capital Trends: The Rise of the Social Enterprise
Deloitte2019g	Deloitte	2018 Deloitte Human Capital Trends	Deloitte	2018	2018 Deloitte Human Capital Trends
Deloitte2018b	Deloitte	Deloitte, 2018 Deloitte millennial survey: Millennials disappointed in business, unprepared for Industry 4.0, 2018.	Deloitte	2018	2018 Deloitte millennial survey: Millennials disappointed in business
Deloitte2019a	Deloitte	Deloitte, 2018 Deloitte millennial survey: Millennials disappointed in business, unprepared for Industry 4.0, 2018.	Deloitte	2018	2018 Deloitte millennial survey: Millennials disappointed in business
ILO2020c	ILO	Deloitte. 2018. 2018 Deloitte millennial survey: Millennials disappointed in business, unprepared for Industry 4.0 (New York).	Deloitte	2018	2018 Deloitte millennial survey: Millennials disappointed in business, unprepared for Industry 4.0
Deloitte2019g	Deloitte	Deloitte, 2018 Deloitte millennial survey: Millennials disappointed in business, unprepared for Industry 4.0, 2018.	Deloitte	2018	2018 Deloitte millennial survey: Millennials disappointed in business, unprepared for Industry 4.0
Union2018c	European Union	European University Association. 2018. “2018 Digital Education Action Plan: The Response from EUA.” http://www.eua.be/Libraries/default-document-library/2018digital-education-action-plan---the-response-fromeua.pdf?sfvrsn=2 utm_source=webpage&utm_medium=News&utm_name=Newswebpage-25-01-2018.	European University Association	2018	2018 Digital Education Action Plan: The Response from EUA
Deloitte2018d	Deloitte	Aon Hewitt, 2018 Employee Engagement Report, 2018.	Aon Hewitt	2018	2018 Employee Engagement Report
ILO2019c	ILO	Wendling, Z.A.; Emerson, J.W.; Esty, D.C.; Levy, M.A.; de Sherbinin, A. et al. 2018. 2018 Environmental Performance Index (New Haven, CT, Yale Center for Environmental Law & Policy, https://epi.yale.edu/).	Wendling, Z.A., Emerson, J.W., Esty, D.C., Levy, M.A., de Sherbinin, A. & al.	2018	2018 Environmental Performance Index
Deloitte2018d	Deloitte	Deloitte Insights, 2018 Global Human Capital Trends, 2018.	Deloitte Insights	2018	2018 Global Human Capital Trends
Deloitte2018d	Deloitte	Deloitte Insights, 2018 Global Human Capital Trends, 2018.	Deloitte Insights	2018	2018 Global Human Capital Trends
Deloitte2018d	Deloitte	Deloitte Insights, 2018 Global Human Capital Trends, 2018.	Deloitte Insights	2018	2018 Global Human Capital Trends
Deloitte2018d	Deloitte	Deloitte Insights, 2018 Global Human Capital Trends.	Deloitte Insights	2018	2018 Global Human Capital Trends
Union2018e	European Union	Cedefop (2018 skills forecast)	Cedefop	2018	2018 skills forecast
UNESCO2016a	UNESCO	Thornburg, D. (1997). 2020 Visions for the Future of Education. Retrieved September 1, 2016 from http://tcpd.org/Thornburg/Handouts/2020visions.html.	Thornburg, D.	1997	2020 Visions for the Future of Education.
ILO2018d	ILO	Coote, A.; Franklin, J.; Simms, A. 2010. 21 hours: Why a shorter working week can help us all to flourish in the 21st century (London, New Economics Foundation).	Coote, A., Franklin, J., & Simms, A.	2010	21 hours: Why a shorter working week can help us all to flourish in the 21st century
WEF2017d	WEF	Cognizant, 21 Jobs of the Future: A Guide to Getting – and Staying – Employed over the Next Ten Years, 2017.	Cognizant	2017	21 Jobs of the Future: A Guide to Getting – and Staying – Employed over the Next Ten Years
PwC2018b	PwC	“21st Annual Global CEO Survey.” (2018) PwC. https://www.pwc.com/gx/en/ceo-survey/2018/pwc-ceo-survey-report-2018.pdf	PwC	2018	21st Annual Global CEO Survey.
UNESCO2016a	UNESCO	Rij, V. van (2015-1). 21st Century Higher Education: Quick Scan of Foresight and Forward Looks on Higher Education in the ICT Age. Retrieved September 1, 2016 from http://www.iite.unesco.org/files/news/639201/Foresight_on_HE_ and_ICT_Discussion_paper.pdf.	Rij, V. van	2015	21st Century Higher Education: Quick Scan of Foresight and Forward Looks on Higher Education in the ICT Age.
UNESCO2016a	UNESCO	EnGauge (2003). 21st Century Skills for 21st Century Learners: Literacy in the Digital Age. Retrieved September 1, 2016 from http://pict.sdsu.edu/engauge21st.pdf.	EnGauge	2003	21st Century Skills for 21st Century Learners: Literacy in the Digital Age.
Union2018a	European Union	European Commission. Staff Working document. SWD(2017) 381 final. Analytical Document accompanying the Consultation Document on the Second Phase Consultation of Social Partners under Article 154 TFEU.	European Commission	2017	381 final. Analytical Document accompanying the Consultation Document on the Second Phase Consultation of Social Partners under Article 154 TFEU
Union2018a	European Union	European Commission. Staff Working document. SWD(2017) 381 final. Analytical Document accompanying the Consultation Document on the Second Phase Consultation of Social Partners under Article 154 TFEU.	European Commission	2017	381 final. Analytical Document accompanying the Consultation Document on the Second Phase Consultation of Social Partners under Article 154 TFEU
Union2018a	European Union	European Commission. Staff Working document. SWD(2017) 381 final. Analytical Document accompanying the Consultation Document on the Second Phase Consultation of Social Partners under Article 154 TFEU on a possible action addressing the challenges of access to social protection for people in all forms of employment in the framework of the European Pillar of Social Rights.	European Commission	2017	381 final. Analytical Document accompanying the Consultation Document on the Second Phase Consultation of Social Partners under Article 154 TFEU on a possible action addressing the challenges of access to social protection for people in all forms of employment in the framework of the European Pillar of Social Rights
McKinsey2019b	McKinsey	Esipova, Neli, Anita Pugliese, and Julie Ray, 381 million adults worldwide migrate within countries, Gallup, May 2013.	Esipova, N., Pugliese, A., & Ray, J.	2013	381 million adults worldwide migrate within countries
PwC2020a	PwC	GlobalData Energy. (2019). 3D printing and the power industry: How technology is transforming the sector. Power Technology. Retrieved from https://www.power-technology. com/comment/3d-printing-power-industry/	GlobalData Energy	2019	3D printing and the power industry: How technology is transforming the sector
ILO2018v	ILO	UNESCO (2016). 3rd Global Report on Adult Learning and Education. UNESCO Institute for Lifelong Learning. Hamburg.	UNESCO	2016	3rd Global Report on Adult Learning and Education.
WorldBank2014a	World Bank	Search Institute (2013). 40 Assets. Retrieved online from http://www.search-institute.org.	Search Institute	2013	40 Assets
Deloitte2019a	Deloitte	Elaine Pofeldt,Shocker: 40% of workers now have ‘contingent’ jobs, says U.S. government, Forbes, May 25, 2015.	Pofeldt, E.	2015	40% of workers now have ‘contingent’ jobs, says U.S. government
McKinsey2018a	McKinsey	5 Getting skills right: Assessing and anticipating changing skill needs, OECD, April 2016.	OECD	2016	5 Getting skills right: Assessing and anticipating changing skill needs
WEF2017c	WEF	Whybrow, Li, 5 Killer Examples of Gamified Learning, E-Learning Industry, 2015, https://elearningindustry.com/5-killer-examples-gamified-elearning.	Whybrow, L	2015	5 Killer Examples of Gamified Learning
WEF2019b	WEF	City Colleges of Chicago, 5 Year Plan Strategic Initiatives and Objectives 2013– 2018, updated June 2014 with 2013 performance data;, 2014, https://www. ccc.edu/Documents/strategic%20initiatives_3%2020%2014.pdf.	City Colleges of Chicago	NA	5 Year Plan Strategic Initiatives and Objectives 2013– 2018
Union2016b	European Union	European Commission, SWD(2016) 51 final, Key economic, employment and social trends behind a European Pillar of Social Rights 08.03.2016; ec.europa.eu/social/BlobServlet?docId=15142&langId=en	European Commission, SWD	2016	51 final, Key economic, employment and social trends behind a European Pillar of Social Rights 08.03.2016
Union2016b	European Union	European Commission, SWD(2016) 51 final, Key economic, employment and social trends behind a European Pillar of Social Rights, 08.03.2016 ec.europa.eu/social/BlobServlet?docId=15142&langId=en	European Commission, SWD	2016	51 final, Key economic, employment and social trends behind a European Pillar of Social Rights, 08.03.2016
WEF2016d	WEF	Upwork, 53 Million Americans Now Freelance, New Study Finds [Press Release], September 3, 2014	Upwork	2014	53 Million Americans Now Freelance
WEF2019b	WEF	Muuri, M., 6 Key Principles That Make Finnish Education a Success, EdSurge, August 2018.	Muuri, M	2018	6 Key Principles That Make Finnish Education a Success
Union2018a	European Union	Eurofound. (2017). 6th European Working Conditions Survey. Retrieved from https://www.eurofound.europa.eu/sites/default/files/ef_publication/field_ef_document/ef1634en.pdf. The Working Time Directive (EWTD, 2003/88/EC) entitles workers to a daily rest period of 11 consecutive hours in every 24-hour period.	Eurofound.	2017	6th European Working Conditions Survey
Union2018a	European Union	Ibid.	Eurofound.	2017	6th European Working Conditions Survey
ILO2018z	ILO	Parent-Thirion, A.; Biletta, I.; Cabrita, J.; Llave Vargas, O.; Vermeylen, G.; Wilczynska, A.; Wilkens, M. 2017. 6th European working conditions survey: Overview report, 2017 update, EF 16/34 (Luxembourg, Publications Office of the European Union).	Parent-Thirion, A., Biletta, I., Cabrita, J., Llave Vargas, O., Vermeylen, G., Wilczynska, A., & Wilkens, M.	2017	6th European working conditions survey: Overview report, 2017 update, EF 16/34
McKinsey2018a	McKinsey	Peter Bacevice, Liz Burow, and Mat Triebner, “7 factors of great office design,” Harvard Business Review, May 20, 2016.	Bacevice, P., Burow, L., & Triebner, M.	2016	7 factors of great office design
Deloitte2015c	Deloitte	Future of Productivity, “8 Step Game Plan for Canada,” Deloitte, 2011.	Deloitte	2011	8 Step Game Plan for Canada
UNESCO2016a	UNESCO	Butcher, N. (2011). A Basic Guide to Open Educational Resources. Retrieved September 1, 2016 from http://unesdoc.unesco.org/images/0021/002158/215804e. pdf.	Butcher, N.	2011	A Basic Guide to Open Educational Resources.
McKinsey2019c	McKinsey	McWaters, R. Jesse, A blueprint for digital identity: The role of financial institutions in building digital identity, World Economic Forum, August 2016.	McWaters, R. J.	2016	A blueprint for digital identity: The role of financial institutions in building digital identity
UNESCO2015c	UNESCO	CEDEFOP. 2010d. A Bridge to the Future: European Policy for the Vocational Education and Training 2002–2010. Luxembourg, Office for Official Publications of the European Communities. http://www.cedefop.europa.eu/EN/Files/3058_en.pdf	CEDEFOP	2010	A Bridge to the Future: European Policy for the Vocational Education and Training 2002–2010
OECD2018g	OECD	AAAI. A brief history of AI. https://aitopics.org/misc/brief-history, accessed 10 August 2018.	AAAI	2018	A brief history of AI
ILO2016k	ILO	ILO. 2016a. A challenging future for the employment relationship: Time for affirmation or alternatives? The Future of Work Centenary Initiative Issue Note Series No. 3.	ILO	2016	A challenging future for the employment relationship: Time for affirmation or alternatives?
ILO2018i	ILO	—. 2016b. A challenging future for the employment relationship: Time for affirmation or alternatives?, Future of Work Centenary Initiative Issue Note No. 3 (Geneva).	ILO	2016	A challenging future for the employment relationship: Time for affirmation or alternatives?, Future of Work Centenary Initiative Issue Note No. 3
Deloitte2011a	Deloitte	McMullen, K. and Elias, A. (2011). A Changing Portrait of International Students in Canadian Universities, Distribution of international and Canadian students, by field of study, Canada, 1992 and 2008. Statistics Canada.	McMullen, K. & Elias, A.	2011	A Changing Portrait of International Students in Canadian Universities, Distribution of international and Canadian students, by field of study, Canada, 1992 and 2008
McKinsey2019a	McKinsey	American College of Healthcare Executives, A comparison of the career attainments of men and women healthcare executives, November 2018, ache.org/learning-center/research/about-the-workplace/gender- studies/a-comparison-of-the-career-attainments-of-men-and-women- healthcare-executives.	American College of Healthcare Executives	2018	A comparison of the career attainments of men and women healthcare executives.
OECD2014d	OECD	Perez-Arce, F. et al. (2012). A cost-benefit analysis of the national guard youth ChalleNGe program. Technical Report 1193, RAND Corporation.	Perez-Arce, F. et al.	2012	A cost-benefit analysis of the national guard youth ChalleNGe program
ILO2018z	ILO	Budlender, D. 2007. A critical review of selected time use survey, Gender and Development Programme Paper No. 2 (Geneva, United Nations Research Institute for Social Development (UNRISD)).	Budlender, D.	2007	A critical review of selected time use survey
ILO2018m	ILO	Hara, K.; Adams, A.; Milland, K.; Savage, S.; Callison-Burch, C.; Bingham, J.P. 2018. A data-driven analysis of workers’ earnings on Amazon Mechanical Turk, Association for Computing Machinery (ACM) Conference on Human Factors in Computing Systems (CHI), Montreal, 21–26 April. International Labour Office (ILO). Forthcoming. Working conditions on micro-task platforms (Geneva).	Hara, K., Adams, A., Mill&, K., Savage, S., Callison-Burch, C., & Bingham, J.P.	2018	A data-driven analysis of workers’ earnings on Amazon Mechanical Turk, Association for Computing Machinery (ACM) Conference on Human Factors in Computing Systems (CHI), Montreal, 21–26 April
Deloitte2019g	Deloitte	Stacey Philpot and Kelly Monahan, “A data-driven approach to identifying future leaders,” MIT Sloan Management Review, summer 2017.	Philpot, S. & Monahan, K.	2017	A data-driven approach to identifying future leaders
OECD2014d	OECD	Huang, D. et al. (2000). A decade of results: The impact of the LA’s BEST after school enrichment program on subsequent student achievement and performance. Technical report, UCLA Center for the Study of Evaluation, Graduate School of Education and Information Studies, Los Angeles, CA.	Huang, D. et al.	2000	A decade of results: The impact of the LA’s BEST after school enrichment program on subsequent student achievement and performance
OECD2018a	OECD	Lippman, L. et al. (2008), A Developmental Perspective on College and Workplace Readiness, Bill and Melinda Gates Foundation, Washington, DC, https://www.childtrends.org/wp-content/uploads/2013/04/Child_Trends2008_09_15_FR_ReadinessReport.pdf (accessed on 15 December 2017).	Lippman, L. et al.	2008	A Developmental Perspective on College and Workplace Readiness
Union2013a	European Union	European Commission. (2010a). A Digital Agenda for Europe, COM(2010)245 final.	European Commission.	2010	A Digital Agenda for Europe
Union2018c	European Union	“A Digital Agenda for Europe.” 2010. 2010. https://eur-lex.europa.eu/legal-content/EN/ALL/?uri=CELEX:52010DC0245R(01).	European Commission	2010	A Digital Agenda for Europe
ILO2018z	ILO	WHO. 2016a. A dynamic understanding of health worker migration (Geneva).	WHO	2016	A dynamic understanding of health worker migration
UNESCO2015c	UNESCO	ECOTEC. 2008. A European Inventory on Validation of Non-Formal and Informal Learning. Birmingham, ECOTEC Research and Consulting.	ECOTEC	2008	A European Inventory on Validation of Non-Formal and Informal Learning
ILO2016m	ILO	D’Alcantara, G.; Italianer, A. (1982) A European project for a multinational macrosectoral model. Document MS 11, DG XII, Brussels: European Commission.	D’Alcantara, G., & Italianer, A.	1982	A European project for a multinational macrosectoral model
ILO2018g	ILO	Bonnet, F. 2017. A factsheet on working time, paper prepared for the Technical Exchange on Work–Life Balance, 29–30 May 2017, Geneva (Geneva, International Labour Office).	Bonnet, F.	2017	A factsheet on working time, paper prepared for the Technical Exchange on Work–Life Balance, 29–30 May 2017
ILO2016a	ILO	World Commission on the Social Dimension of Globalization. 2004. A Fair Globalization - Creating Opportunities for All (Geneva, ILO). Available at: http://www.ilo.org/public/english/wcsdg/docs/report.pdf. [22 September 2016].	World Commission on the Social Dimension of Globalization	2004	A Fair Globalization - Creating Opportunities for All
ILO2017a	ILO	Royal Society: Good gigs: A fairer future for the UK’s gig economy, April 2017.	Royal Society	2017	A fairer future for the UK’s gig economy
McKinsey2018a	McKinsey	Jean Martin, “A fairer way to make hiring and promotion decisions,” Harvard Business Review, August 13, 2013.	Martin, J.	2013	A fairer way to make hiring and promotion decision
ILO2018z	ILO	Chopra, D.; Wanjiku Kelbert, A.; Iyer, P. 2013. A feminist political economy analysis of public policies related to care: A thematic review (Brighton, Institute of Development Studies). Available at: www.ids.ac.uk/publication/a-feminist-political-economy-analysis-of-pub- lic-policies-related-to-care-a-thematic-review [20 Feb. 2017].	Chopra, D., Wanjiku Kelbert, A., Iyer, P	2013	A feminist political economy analysis of public policies related to care: A thematic review
Union2018i	European Union	Fernández-Macías, E. and Bisello, M. (2016a), A framework for measuring tasks across occupations, available at https://voxeu.org/article/framework-measuring-tasksacross-occupations, accessed 2 August 2018.	Fernández-Macías, E. & Bisello, M.	2016	A framework for measuring tasks across occupations
OECD2015b	OECD	Department of Education and Skills (2012), “A Framework for Junior Cycle”, Department of Education and Skills, Dublin.	Department of Education & Skills	2012	A Framework for Junior Cycle
Union2019a	European Union	https://www.gouvernement.fr/en/a-franco-german-manifesto-for-a-european-industrial-policy-fit-for-the-21st-century. Last accessed on 20 March 2019.	Government of France	2019	A Franco-German Manifesto for a European industrial policy fit for the 21st Century
OECD2019J	OECD	McKinsey Global Institute. (2017). A future that works: Automation employment and productivity. McKinsey & Company. Retrieved 09 11, 2018, from https://www.mckinsey.com/mgi/overview/2017-in-review/automation-and-the-future-of-work/afuture-that-works-automation-employment-and-productivity	McKinsey Global Institute.	2017	A future that works: Automation employment and productivity
ILO2017j	ILO	McKinsey Global Institute. 2017. A future that works: automation, employment and productivity. McKinsey & Company. Available at: http://www.mckinsey. com/~/media/McKinsey/Global%20Themes/Digital%20Disruption/ Harnessing%20automation%20for%20a%20future%20that%20works/ MGI-A-future-that-works-Executive-summary.ashx [May 2017]	McKinsey	2017	A future that works: automation, employment and productivity
Deloitte2019d	Deloitte	McKinsey, A future that works: Automation, employment and productivity, 2017, in text ref missing <https://www.mckinsey.com/~/media/mckinsey/featured%20insights/Digital%20Disruption/ Harnessing%20automation%20for%20a%20future%20that%20works/MGI-A-future-that-works-Executivesummary.ashx>.	McKinsey	2017	A future that works: Automation, employment and productivity
ILO2019c	ILO	McKinsey Global Institute. 2017. A future that works: automation, employment and productivity. Executive summary (New York).	McKinsey	2017	A future that works: automation, employment and productivity
Union2018h	European Union	McKinsey Global Institute (2017). A future that works: automation, employment and productivity: executive summary. https://www.mckinsey.com/global-themes/digital-disruption/harnessing-automation-fora-future-that-works	McKinsey	2017	A future that works: automation, employment and productivity: executive summary
McKinsey2017e	McKinsey	McKinsey. A future that works: Automation, employment, and productivity. January 2017, McKinsey.com.	McKinsey	2017	A future that works: Automation, employment, and productivity
McKinsey2019a	McKinsey	McKinsey Global Institute, A future that works: Automation, employment, and productivity, January 2017.	McKinsey Global Institute	2017	A future that works: Automation, employment, and productivity
McKinsey2020a	McKinsey	A future that works: Automation, employment, and productivity, January 2017	McKinsey	2017	A future that works: Automation, employment, and productivity
OECD2017h	OECD	McKinsey Global Institute (2017), A Future that Works: Automation, Employment, and Productivity, McKinsey&Company.	McKinsey Global Institute	2017	A Future that Works: Automation, Employment, and Productivity
Union2018a	European Union	McKinsey. (2017). A Future that Works: Automation, Employment, and Productivity. Retrieved from https://www.mckinsey.com/~/media/McKinsey/Global%20Themes/Digital%20Disruption/Harnessing%20automation%20for%20a%20future%20that%20works/MGI-A-future-that-works-Executive-summary.ashx	McKinsey.	2017	A Future that Works: Automation, Employment, and Productivity
Union2018a	European Union	McKinsey Global Institute. (2017). A Future that Works: Automation, Employment, and Productivity. Retrieved https://www.mckinsey.com/~/media/mckinsey/featured%20insights/Digital%20Disruption/Harnessing%20automation%20for%20a%20future%20that%20works/MGI-A-future-that-works-Executive-summary.ashx	McKinsey Global Institute.	2017	A Future that Works: Automation, Employment, and Productivity
WEF2017d	WEF	McKinsey & Company, A Future That Works: Automation, Employment, and Productivity, McKinsey Global Institute (MGI), 2017.	McKinsey Global Institute	2017	A Future That Works: Automation, Employment, and Productivity
Union2019a	European Union	McKinsey (2017c). A future that works: Automation, employment, and productivity, McKinsey Global Institute.	McKinsey	2017	A future that works: Automation, employment, and productivity,
ILO2019a	ILO	McKinsey Global Institute. 2017. A future that works: Automation, employment, and productivity.	McKinsey	2017	A future that works: Automation, employment, and productivity.
McKinsey2019b	McKinsey	McKinsey Global Institute, A future that works: Automation, employment, and productivity, January 2017.	McKinsey Global Institute	2017	A future that works: Automation, employment, and productivity.
Deloitte2016a	Deloitte	Mckinsey Global Institute, "A Future That Works:Automation, Employment, and Productivity", Mckinsey & Company, January 17, 2017, http://www.mckinsey.com/~/media/McKinsey/Global%20Themes/Digital%20Disruption/Harnessing%20automation%20 for%20a%20future%20that%20works/MGI-A-future-that-works-Full-report.ashx	McKinsey & Company	2017	A Future That Works:Automation, Employment, and Productivity
ILO2018z	ILO	Hunt, A.; Machingura, F. 2016. A good gig? The rise of on-demand domestic work (London, Overseas Development Institute). Available at: www.odi.org/publications/10658-good -gig-rise-demand-domestic-work [23 Feb. 2018].	Hunt, A., & Machingura, F.	2016	A good gig? The rise of on-demand domestic work
ILO2018z	ILO	OECD; European Commission. 2013. A good life in old age? Monitoring and improving quality in long-term care, OECD Health Policy Studies (Paris).	OECD, EC	2013	A good life in old age? Monitoring and improving quality in long-term care, OECD Health Policy Studies
McKinsey2012d	McKinsey	A growth agenda for Spain, McKinsey & Company and FEDEA, December 2010. _x000B_	McKinsey	2010	A growth agenda for Spain
McKinsey2018a	McKinsey	Michael Mandel, A historical perspective on tech job growth, Progressive Policy Institute, January 2017.	M&el, M.	2017	A historical perspective on tech job growth
McKinsey2020a	McKinsey	Peggy Hollinger, “A hollowing middle class,” OECD Observer, 2012	Hollinger, P.	2012	A hollowing middle class
OECD2016b	OECD	Norwegian Ministry for Education and Research (2006), A Joint Promotion of Mathematics, Science and Technology (MST): Strategy 2006-2009, Norwegian Ministry for Education and Research, Oslo.	Norwegian Ministry for Education & Research	2006	A Joint Promotion of Mathematics, Science and Technology (MST): Strategy 2006-2009
ILO2019c	ILO	—. 2016a. Technical paper. A just Transition to climate-resilient economies and societies: Issues and perspectives for the world of work (Geneva). Available at: https://www.ilo. org/wcmsp5/groups/public/---ed_emp/---gjp/documents/publication/wcms_536552.pdf.	ILO	2016	A just Transition to climate-resilient economies and societies: Issues and perspectives for the world of work
ILO2018n	ILO	—. 2015. A labor market that works: Connecting talent with opportunity in the digital age (Washington, DC).	McKinsey Global Institute (MGI)	2015	A labor market that works: Connecting talent with opportunity in the digital age
ILO2018w	ILO	MGI. 2015. A labor market that works: Connecting talent with opportunity in the digital age (Washington DC, McKinsey Global Institute).	McKinsey	2015	A labor market that works: Connecting talent with opportunity in the digital age
McKinsey2017b	McKinsey	McKinsey Global Institute, A labor market that works: Connecting talent with opportunity in the digital age, June 2015.	McKinsey Global Institute	2015	A labor market that works: Connecting talent with opportunity in the digital age
McKinsey2018a	McKinsey	A labor market that works: Connecting talent with opportunity in the digital age, McKinsey Global Institute, June 2015.	McKinsey	2015	A labor market that works: Connecting talent with opportunity in the digital age
McKinsey2019c	McKinsey	McKinsey Global Institute, A labor market that works: Connecting talent with opportunity in the digital age, June 2015.	McKinsey Global Institute	2018	A labor market that works: Connecting talent with opportunity in the digital age
WEF2016b	WEF	McKinsey Global Institute, A Labor Market that Works: Connecting Talent with Opportunity in the Digital Age, 2015.	McKinsey Global Institute	2015	A Labor Market that Works: Connecting Talent with Opportunity in the Digital Age
WEF2016b	WEF	McKinsey Global Institute, A Labor Market that Works: Connecting Talent with Opportunity in the Digital Age, 2015.	McKinsey Global Institute	2015	A Labor Market that Works: Connecting Talent with Opportunity in the Digital Age
McKinsey2019a	McKinsey	McKinsey Global Institute, A labor market that works: Connecting talent with opportunity in the digital age, June 2015.	McKinsey Global Institute	2015	A labor market that works: Connecting talent with opportunity in the digital age.
Union2018h	European Union	McKinsey Global Institute (2015). A labour market that works: connecting talent with opportunity in the digital age. http://www.mckinsey.com/global-themes/employment-and-growth/connecting-talentwith-opportunity-in-the-digital-age	McKinsey	2015	A labour market that works: connecting talent with opportunity in the digital age
BCG2018a	BCG	Manyika, James, Susan Lund, Kelsey Robinson, John Valentino and Richard Dobbs, A Labour Market that Works: Connecting talent with opportunity in the digital age, McKinsey Global Institute, June 2015.	Manyika, J., Lund, S., Robinson, K., Valentino, J., & Dobbs, R.	2015	A Labour Market that Works: Connecting talent with opportunity in the digital age
ILO2018b	ILO	McKinsey Global Institute (MGI). 2015. A labour market that works: Connecting talent with opportunity in the digital age (Brussels, San Francisco and Shanghai).	McKinsey Global Institute	2015	A labour market that works: Connecting talent with opportunity in the digital age
WEF2016e	WEF	Manyika, J., Lund, S., Robinson, K., Valentino, J. and R. Dobbs, “A Labour Market that Works: Connecting talent with opportunity in the digital age”, McKinsey Global Institute, June 2015.	Manyika, J., Lund, S., Robinson, K., Valentino, J., & R. Dobbs	2015	A Labour Market that Works: Connecting talent with opportunity in the digital age
WEF2017b	WEF	Manyika, J., Lund, S., Robinson, K., Valentino, J. and Dobbs, R., A Labour Market that Works: Connecting Talent with Opportunity in the Digital Age, McKinsey Global Institute, 2015.	Manyika, J., Lund, S., Robinson, K., Valentino, J., & Dobbs, R.	2015	A Labour Market that Works: Connecting Talent with Opportunity in the Digital Age
ILO2016b	ILO	McKinsey Global Institute. 2015. A Labour Market that Works. Connecting talent with opportunity in the digital age, San Francisco.	McKinsey Global Institute.	2015	A Labour Market that Works. Connecting talent with opportunity in the digital age
McKinsey2012a	McKinsey	Smalley, David J. et al., “A longitudinal study of the Illinois high school class of 2002: A six-year analysis of postsecondary enrollment and completion,” Illinois Education Research Council, 2010.	Smalley, D. J., et al.	2010	A longitudinal study of the Illinois high school class of 2002: A six-year analysis of postsecondary enrollment and completion
Accenture2019a	Accenture	Sanaz Namdar and Ryan Fuller, Harvard Business Review, A Look into Microsoft’s Data-Driven Approach to Improving Sales, December 17, 2018. https://hbr. org/2018/12/a-look-into-microsofts-data-driven-approach-to- improving-sales	Namdar, S., Fuller, R.	2018	A Look into Microsoft’s Data-Driven Approach to Improving Sales
Accenture2016a	Accenture	Fuchs, R., Silverstone, Y., & Thomas, R. (2016). A machine in the C-suite, Accenture Strategy.	Fuchs, R., Silverstone, Y., & Thomas, R.	2016	A machine in the C-suite
OECD2019c	OECD	Pew Research Center (2018), A Majority of Teens Have Experienced Some Form of Cyberbullying, Pew Research Center, Washington, http://www.pewresearch.org (accessed on 4 December 2018).	Pew Research Center	2018	A Majority of Teens Have Experienced Some Form of Cyberbullying
WEF2019b	WEF	Resolution Foundation, A New Generational Contract: The Final Report of the Intergenerational Commission, 2018.	Resolution Foundation	2018	A New Generational Contract: The Final Report of the Intergenerational Commission
Deloitte2017a	Deloitte	Deloitte, A new global HR software solution supports HR transformation and drives innovation at Philips, https:// www2.deloitte.com/content/dam/Deloitte/uk/Documents/consultancy/deloitte-uk-consulting-philips-hr-digital. pdf, accessed February 12, 2017.	Deloitte	2017	A new global HR software solution supports HR transformation and drives innovation at Philips
WEF2017a	WEF	Holberton School, A New Kind of Education, www.holbertonschool.com/ about.	Holberton School	NA	A New Kind of Education, www
McKinsey2020a	McKinsey	A new look at the declining labor share of income in the United States, McKinsey Global Institute, May 2019	McKinsey	2019	A new look at the declining labor share of income in the United States
McKinsey2017a	McKinsey	Bartik, Timothy J., “A new panel database on business incentives for economic development offered by state and local governments in the United States,” prepared for the Pew Charitable Trusts, 2017.	Bartik, T. J.	2017	A new panel database on business incentives for economic development offered by state and local governments in the United States
McKinsey2019b	McKinsey	Bartik, Timothy J., “A new panel database on business incentives for economic development offered by state and local governments in the United States,” Upjohn Institute, prepared for the Pew Charitable Trusts, 2017.	Bartik, T. J.	2017	A new panel database on business incentives for economic development offered by state and local governments in the United States
Union2017a	European Union	European Commission, A New Skills Agenda for Europe, 2016, http://ec.europa.eu/social/BlobServlet?docId=15621&langId=en	European Commission	2016	A New Skills Agenda for Europe
ILO2017l	ILO	European Commission (2016). A New Skills Agenda for Europe: Working together to strengthen human capital, employability and competitiveness. Communication from the Commission to the European Parliament, the Council, the European Economic and Social Committee and the Committee of the Regions, Brussels.	European Commission	2016	A New Skills Agenda for Europe: Working together to strengthen human capital, employability and competitiveness
WEF2019b	WEF	European Commission, A New Skills Agenda for Europe: Working together to strengthen human capital, employability and competitiveness, section 2, 2016.	European Commission	2016	A New Skills Agenda for Europe: Working together to strengthen human capital, employability and competitiveness
WEF2019b	WEF	European Commission, A New Skills Agenda for Europe: Working together to strengthen human capital, employability and competitiveness, section 2.1, 2016.	European Commission	2016	A New Skills Agenda for Europe: Working together to strengthen human capital, employability and competitiveness
Union2020a	European Union	European Commission (2016a). A new skills agenda for Europe: working together to strengthen human capital, employability and competitiveness: communication from the Commission to the European Parliament, the Council, the European Economic and Social Committee and the Committee of the Regions. COM(2016) 381 final. http://eur-lex.europa.eu/legal-content/ EN/TXT/PDF/?uri=CELEX:52016DC0381&qid=148732…	European Commission	2016	A new skills agenda for Europe: working together to strengthen human capital, employability and competitiveness: communication from the Commission to the European Parliament, the Council, the European Economic and Social Committee and the Committee of the Regions
Deloitte2017b	Deloitte	Patricia Buckley, Peter Viechnicki, and Akrur Barua, “A new understanding of Millennials: Generational differ- ences reexamined,” Issues by the Numbers, Deloitte University Press, October 16, 2015.	Buckley, P., Viechnicki, P., & Barua, A.	2015	A new understanding of Millennials: Generational differ- ences reexamined
Deloitte2017b	Deloitte	Buckley, Viechnicki, and Barua, “A new understanding of Millennials.”	Buckley, P., Viechnicki, P., & Barua, A.	2015	A new understanding of Millennials: Generational differ- ences reexamined
Deloitte2019g	Deloitte	Patricia Buckley, Peter Viechnicki, and Akrur Barua, “A new understanding of Millennials: Generational differences reexamined,” Issues by the Numbers, Deloitte University Press, October 16, 2015.	Buckley, P., Viechnicki, P. & Barua, A.	2015	A new understanding of Millennials: Generational differences reexamined
WEF2016b	WEF	Department for Work and Pensions, “A New Vision for Older Workers: Retain, Retrain, Recruit”, report to Government by the Business Champion for Older Workers, United Kingdom, 2015.	Department for Work & Pensions	2015	A New Vision for Older Workers: Retain, Retrain, Recruit”, report to Government by the Business Champion for Older Workers
BCG2015a	BCG	Henderson, Anne T., and Karen L. Mapp, A New Wave of Evidence: The Impact of School, Family, and Community Connections on Student Achievement, National Center for Family and Community Connections with Schools, Southwest Educational Development Laboratory, 2002, https://www.sedl. org/connections/resources/evidence.pdf.	Henderson, A. T., & Mapp, K. L.	2002	A New Wave of Evidence: The Impact of School, Family, and Community Connections on Student Achievement
WEF2016a	WEF	Henderson, Anne T., and Karen L. Mapp, A New Wave of Evidence: The Impact of School, Family, and Community Connections on Student Achievement, National Center for Family and Community Connections with Schools, Southwest Educational Development Laboratory, 2002, https://www.sedl. org/connections/resources/evidence.pdf.	Henderson, A. T., & Mapp, K. L	2002	A New Wave of Evidence: The Impact of School, Family, and Community Connections on Student Achievement
ILO2018c	ILO	—. 2014. A non-monetary global measure of the direct impact of natural disasters (Geneva, United Nations Office for Disaster Risk Reduction).	Noy, I.	2014	A non-monetary global measure of the direct impact of natural disasters
UNESCO2005b	UNESCO	Norway. A paper presented to the Knowledge Management System of the European Centre for the Development of Vocational Training (CEDEFOP), 2004.	Norway. A .	2004	A paper presented to the Knowledge Management System of the European Centre for the Development of Vocational Training
PwC2020a	PwC	Stirling, A., Kerr, G., Banwell, J., MacPherson, E., & Heron, A. (2016). A practical guide for work-integrated learning: Effective practices to enhance the educational quality of structured work experiences offered through colleges and universities. Higher Education Quality Council of Ontario (HEQCO). Retrieved from http://www.heqco.ca/ SiteCollectionDocuments/HEQCO_WIL_Guide_ENG_ACC.pdf	Stirling, A., Kerr, G., Banwell, J., MacPherson, E., & Heron, A.	2016	A practical guide for work-integrated learning: Effective practices to enhance the educational quality of structured work experiences offered through colleges and universities
ILO2016m	ILO	JRC-IPTS et al. (2001). A practical guide to regional foresight. Brussels: the FOREN network, European Commission. http://foresight.jrc.ec.europa.eu/documents/eur20128en.pdf	JRC-IPTS et al.	2001	A practical guide to regional foresight
PwC2018c	PwC	Marshall, A. E. 2017, A Preliminary Assessment of an MIT Campus Experiment with an edX Online Course: The Pilot of 6.S064 Circuits and Electronics, MIT Teaching and Learning Lab.	Marshall, A. E.	2017	A Preliminary Assessment of an MIT Campus Experiment with an edX Online Course: The Pilot of 6.S064 Circuits and Electronics
ILO2018y	ILO	Bureau of Labour Statistics (2016). A Profile of the Working Poor 2014. Report 1060. April 2016. BLS. https://www.bls.gov/ opub/reports/working-poor/2014/home.htm	Bureau of Labour Statistics	2016	A Profile of the Working Poor 2014. Report 1060
OECD2014d	OECD	Roder, A. and M. Elliot (2011). A promising start: Year-Up’s initial impacts on young adults’ careers. Technical report, Economic Mobility Corporation.	Roder, A., & Elliot, M.	2011	A promising start: Year-Up’s initial impacts on young adults’ careers
Union2012a	European Union	Bosworth, D. et al. (2012). A pseudo cohort/stock-flow model of European qualifications supply. Thessaloniki: Cedefop. Forecasting skill supply and demand in Europe to 2020: technical paper; No 4.	Bosworth, D. et al.	2012	A pseudo cohort/stock-flow model of European qualifications supply
ILO2020a	ILO	—. 2019a. A quantum leap for gender equality: For a better future of work for all (Geneva).	ILO	2019	A quantum leap for gender equality: For a better future of work for all
OECD2018g	OECD	Hannam, Keshia (2017) A record amount of brick and mortar stores will close in 2017. Fortune, http://fortune.com/2017/10/26/a-record-amount-of-brick-and-mortar-stores-will-close-in-2017/, accessed 25 September 2018.	Hannam, K.	2017	A record amount of brick and mortar stores will close in 2017
ILO2018f	ILO	—. 2017f. A reflection on the future of work and society, paper presented at the Work and Society workshop, Turin, 21-22 Sep.	ILO	2017	A reflection on the future of work and society, paper presented at the Work and Society workshop
ILO2015j	ILO	Fair Work Ombudsman. 2015. A report on the Fair Work Ombudsman’s Inquiry into the labour procurement arrangements of the Baiada Group in New South Wales, Commonwealth of Australia, Canberra.	Fair Work Ombudsman	2015	A report on the Fair Work Ombudsman’s Inquiry into the labour procurement arrangements of the Baiada Group in New South Wales
WorldBank2020a	World Bank	Mason, A. D., and S. Shetty. 2019. A Resurgent East Asia: Navigating a Changing World. World Bank East Asia and Pacific Regional Report. Washington, DC: World Bank.	Mason, A. D., & Shetty, S	2019	A Resurgent East Asia: Navigating a Changing World
ILO2017g	ILO	Kluve, J. 2016. A review of the effectiveness of active labour market programmes with a focus on Latin America and the Caribbean (Geneva, ILO).	Kluve, J.	2016	A review of the effectiveness of active labour market programmes with a focus on Latin America and the Caribbean
ILO2018z	ILO	Neuman, M.; Josephson, K.; Chua, P.G. 2015. A review of the literature: Early childhood care and education (ECCE) personnel in low- and middle-income countries (Paris, UNESCO).	Neuman, M., Josephson, K., & Chua, P. G.	2015	A review of the literature: Early childhood care and education
ILO2018z	ILO	UNESCO. 2015a. A review of the literature: Early childhood care and education (ECCE) personnel in low- and middle-income countries, Early Childhood Care and Education Working Paper Series (Paris).	UNESCO	2015	A review of the literature: Early childhood care and education (ECCE) personnel in low- and middle-income countries
OECD2019n	OECD	Independent Evaluation Group, W. (ed.) (2006), A review of the state of impact evaluations, http://www1.worldbank.org/prem/poverty/ie/db/evaluationdb.htm (accessed on 23 July 2018).	Independent Evaluation Group, W.	2006	A review of the state of impact evaluations
OECD2017e	OECD	Robotics-VO (2013), A Roadmap for US Robotics. From Internet to Robotics. 2013 Edition. Robotics in the United States of America.	Robotics-V.O.	2013	A Roadmap for US Robotics. From Internet to Robotics. 2013 Edition
OECD2014d	OECD	McDowell, J. et al. (2011), A shared responsibility: Apprenticeships for the 21st century, http://www.australianapprenticeships.gov.au/publications/shared-responsibility-apprenticeships21st-century, last accessed February 11, 2013.	McDowell, J. et al.	2011	A shared responsibility: Apprenticeships for the 21st century
McKinsey2012a	McKinsey	National Governors Association Center for Best Practices, A Sharper Focus on Technical Skills: How to Educate and Train for the Global Economy, 2010.	National Governors Association Center for Best Practices	2010	A Sharper Focus on Technical Skills: How to Educate and Train for the Global Economy
McKinsey2012c	McKinsey	National Governors Association Center for Best Practices, A sharper focus on technical workers: How to educate and train for the global economy, June 2010	National Governors Association Center for Best Practices	2010	A sharper focus on technical workers: How to educate and train for the global economy
Accenture2017g	Accenture	ILO: A Skilled Workforce for Strong, Sustainable and Balanced Growth. A G20 Training Strategy, 2010	International Labour Organization	2010	A Skilled Workforce for Strong, Sustainable and Balanced Growth. A G20 Training Strategy
Accenture2018b	Accenture	International Labour Organization, A Skilled Workforce for Strong, Sustainable and Balanced Growth: A G20 Training Strategy, 22 February 2011. [Accessed 20 July 2018]. https://www.ilo.org/wcmsp5/groups/public/---ed_emp/---ifp_skills/documents/ publication/wcms_151966.pdf	ILO	2011	A Skilled Workforce for Strong, Sustainable and Balanced Growth: A G20 Training Strategy
ILO2016j	ILO	ILO (2011a). A skilled workforce for strong, sustainable and balanced growth: a G20 training strategy. Geneva: International Labour Organization. www.ilo.org/skills/ pubs/WCMS_151966/lang--en/index.htm	ILO	2011	A skilled workforce for strong, sustainable and balanced growth: a G20 training strategy
ILO2016s	ILO	A Skilled Workforce for Strong, Sustainable and Balanced Growth: A G20 Training Strategy. International Labour Office. ― Geneva, 2010. ISBN 978-92-2-124278-9	ILO	2010	A Skilled Workforce for Strong, Sustainable and Balanced Growth: A G20 Training Strategy
ILO2018r	ILO	ILO (2011), “A Skilled Workforce for Strong, Sustainable and Balanced Growth: A G20 Training Strategy”, International Labour Office, Geneva.	ILO	2011	A Skilled Workforce for Strong, Sustainable and Balanced Growth: A G20 Training Strategy
ILO2018v	ILO	ILO (2011). A Skilled Workforce for Strong, Sustainable and Balanced Growth: A G20 Training Strategy. International Labour Office. Geneva.	ILO	2011	A Skilled Workforce for Strong, Sustainable and Balanced Growth: A G20 Training Strategy
OECD2016b	OECD	ILO (2010), A Skilled Workforce for Strong, Sustainable and Balanced Growth: A G20 Training Strategy, International Labour Office, Geneva.	ILO	2010	A Skilled Workforce for Strong, Sustainable and Balanced Growth: A G20 Training Strategy
WEF2016b	WEF	ILO, A Skilled Workforce for Strong, Sustainable and Balanced Growth: A G20 Training Strategy; PART I: Global drivers of change: opportunities and challenges for training and skills development, 2010.	ILO	2010	A Skilled Workforce for Strong, Sustainable and Balanced Growth: A G20 Training Strategy; PART I: Global drivers of change: opportunities and challenges for training and skills development
OECD2019i	OECD	Álvarez-Galván, J. et al. (2015), “A SKILLS BEYOND SCHOOL COMMENTARY ON CANADA”, OECD Reviews of Vocational Education and Training, https://www.oecd.org/education/a-skills-beyond-school-commentary-on-canada.pdf.	Álvarez-Galván, J. et al.	2015	A SKILLS BEYOND SCHOOL COMMENTARY ON CANADA
Union2013a	European Union	European Commission. (2010b). Europe 2020: A strategy for smart, sustainable and inclusive growth, COM (2010) 2020.	European Commission.	2010	A strategy for smart, sustainable and inclusive growth,
McKinsey2017b	McKinsey	Brewster, Signe, “A strong robot hand with a softer side,” MIT Technology Review, February 2016.	Brewster, S.	2016	A strong robot hand with a softer side
Deloitte2019g	Deloitte	Jacques Bughin, Brian McCarthy, and Michael Chui, “A survey of 3,000 executives reveals how businesses succeed with AI,” Harvard Business Review, August 28, 2017.	Bughin, J., McCarthy, B. & Chui, M.	2017	A survey of 3,000 executives reveals how businesses succeed with AI
McKinsey2017e	McKinsey	Bughin, Jacques, McCarthy, Brian, and Chui, Michael , “A survey of 3,000 executives reveals how businesses succeed with AI,” Harvard Business Review, August 28, 2017, hbr.org.	Bughin, J., McCarthy, B., & Chui, M.	2017	A survey of 3,000 executives reveals how businesses succeed with AI
OECD2018g	OECD	Business Insider Nordic. (2018) A Swedish bank has fired its world-famous AI assistant, Amelia. https://nordic.businessinsider.com/a-swedish-bank-just-fired-its-top-ranked-ai-colleague--heres-why--/ , accessed 3 September 2018.	Business Insider Nordic.	2018	A Swedish bank has fired its world-famous AI assistant
ILO2016j	ILO	NILS (2013). A system for monitoring shortages and surpluses in the market for skills: additional relevant material not directly used for the indicators. Canberra: AWPA, Australian Workfoce and Productivity Agency.	NILS	2013	A system for monitoring shortages and surpluses in the market for skills: additional relevant material not directly used for the indicators
Deloitte2015c	Deloitte	–, “A Wake Up Call for Canadian Companies,” Deloitte, 2013.	Deloitte	2013	A Wake Up Call for Canadian Companies
McKinsey2019a	McKinsey	McKinsey Digital, A winning operating model for digital strategy, January 2019.	McKinsey Digital	2019	A winning operating model for digital strategy
McKinsey2020b	McKinsey	A world ready to learn: Prioritizing quality early childhood education, UNICEF, April 2019, unicef.org.	UNICEF	2019	A world ready to learn: Prioritizing quality early childhood education
Deloitte2014b	Deloitte	Stacia Sherman Garr, Abandoning performance scores: Kelly Services shares soul-searching that guided its performance management evolution, Bersin & Associates, March 2012, www.bersin.com/library.	Garr S., S.	2012	Abandoning performance scores: Kelly Services shares soul-searching that guided its performance management evolution
ILO2018z	ILO	ILO. 2007. ABC of women workers’ rights and gender equality, 2nd ed. (Geneva).	ILO	2007	ABC of women workers’ rights and gender equality
OECD2019i	OECD	Council for Aid to Education (2018), About CLA+, https://cae.org/flagship-assessments-clacwra/cla/about-cla/ (accessed on 7 August 2018).	Council for Aid to Education	2018	About CLA+
WEF2017a	WEF	Meltwater Entrepreneurial School of Technology, About the School, http:// meltwater.org/school/about-the-school.	Meltwater Entrepreneurial School of Technology	NA	About the School
ILO2018z	ILO	Stenum, H. 2011. Abused domestic workers in Europe. The case of au pairs (Brussels, European Parliament).	Stenum, H.	2011	Abused domestic workers in Europe. The case of au pairs
Deloitte2019g	Deloitte	Gillian Crossan, et al., Accelerating agility with XaaS, Deloitte Insights, September 17, 2018.	Crossan, G. & al.	2018	Accelerating agility with XaaS
Deloitte2020b	Deloitte	United Nations Industrial Development Organization, “Accelerating clean energy through Industry 4.0,” 2017.	United Nations Industrial Development Organization	2017	Accelerating clean energy through Industry 4.0
Union2017a	European Union	US Defense Technical Information Center, ‘Accelerating Development of Expertise: A Digital Tutor for Navy Technical Training’, 2014, http://www.dtic.mil/docs/citations/AD1002362.	US Defense Technical Information Center	2014	Accelerating Development of Expertise: A Digital Tutor for Navy Technical Training
McKinsey2019a	McKinsey	GSMA, Accelerating digital literacy: Empowering women to use the mobile internet, 2015.	GSMA	2015	Accelerating digital literacy: Empowering women to use the mobile internet
ILO2018c	ILO	—. 2015b. Accelerating energy efficiency in small and medium-sized enterprises: Powering SMEs to catalyse economic growth (Paris, International Energy Agency).	International Energy Agency	2015	Accelerating energy efficiency in small and medium-sized enterprises: Powering SMEs to catalyse economic growth
Accenture2018b	Accenture	World Economic Forum, Accelerating Workforce Reskilling for the Fourth Industrial Revolution, 27 July 2017. [Accessed 20 July 2018]. https://www.weforum.org/whitepapers/ accelerating-workforce-reskilling-for-the-fourth-industrial-revolution	World Economic Forum	2017	Accelerating Workforce Reskilling for the Fourth Industrial Revolution
Accenture2018b	Accenture	World Economic Forum, Accelerating Workforce Reskilling for the Fourth Industrial Revolution, 27 July 2017. [Access 20 July 2018]. https://www.weforum.org/whitepapers/ accelerating-workforce-reskilling-for-the-fourth-industrial-revolution	World Economic Forum	2017	Accelerating Workforce Reskilling for the Fourth Industrial Revolution
BCG2018a	BCG	World Economic Forum, Accelerating Workforce Reskilling for the Fourth Industrial Revolution, 2017.	World Economic Forum	2017	Accelerating Workforce Reskilling for the Fourth Industrial Revolution
WEF2017d	WEF	World Economic Forum, Accelerating Workforce Reskilling for the Fourth Industrial Revolution, 2017.	World Economic Forum	2017	Accelerating Workforce Reskilling for the Fourth Industrial Revolution
BCG2019c	BCG	World Economic Forum, Accelerating Workforce Reskilling for the Fourth Industrial Revolution: An Agenda for Leaders to Shape the Future of Education, Gender and Work, 2017.	World Economic Forum	2017	Accelerating Workforce Reskilling for the Fourth Industrial Revolution: An Agenda for Leaders to Shape the Future of Education, Gender and Work
PwC2018c	PwC	World Economic Forum 2017, Accelerating Workforce Reskilling for the Fourth Industrial Revolution: An Agenda for Leaders to Shape the Future of Education, Gender and Work, World Economic Forum White Paper.	World Economic Forum	2017	Accelerating Workforce Reskilling for the Fourth Industrial Revolution: An Agenda for Leaders to Shape the Future of Education, Gender and Work
BCG2018b	BCG	———, Accelerating Workforce Reskilling for the Fourth Industrial Revolution: An Agenda for Leaders to Shape the Future of Education, Gender and Work, 2017.	World Economic Forum	2017	Accelerating Workforce Reskilling for the Fourth Industrial Revolution: An Agenda for Leaders to Shape the Future of Education. Gender and Work.
Accenture2019b	Accenture	Accenture 2019 Technology Vision research	Accenture	2019	Accenture 2019 Technology Vision research
Accenture2018b	Accenture	Accenture Future Workforce Ethnographic Study 2017	Accenture	2017	Accenture Future Workforce Ethnographic Study
Accenture2018b	Accenture	Accenture Future Workforce Ethnographic Study 2017	Accenture	2017	Accenture Future Workforce Ethnographic Study
Accenture2018b	Accenture	Accenture Future Workforce Ethnographic Study 2017	Accenture	2017	Accenture Future Workforce Ethnographic Study
Accenture2018b	Accenture	Accenture Future Workforce Ethnographic Study 2017	Accenture	2017	Accenture Future Workforce Ethnographic Study
Accenture2018b	Accenture	Accenture Future Workforce Ethnographic Study 2017	Accenture	2017	Accenture Future Workforce Ethnographic Study
Accenture2018b	Accenture	Accenture Future Workforce Ethnographic Study 2017	Accenture	2017	Accenture Future Workforce Ethnographic Study
Accenture2018e	Accenture	Accenture, Accenture launches Digital Skills program to help address UK skills gap, 2018, April 5, 2018. https://www.accenture.com/gb-en/company-news-release- accenture-digital-skills	Accenture	2018	Accenture launches Digital Skills program to help address UK skills gap
Accenture2018b	Accenture	Accenture New Skilling Ecosystem Scan, 2017	Accenture	2017	Accenture New Skilling Ecosystem Scan
Accenture2018b	Accenture	Accenture, New Skilling Ecosystem Scan, 2017	Accenture	2017	Accenture New Skilling Ecosystem Scan
Accenture2016a	Accenture	“Accenture Technology Vision 2016 – People First: The Primacy of People in a Digital Age.” Accenture LLP. 2016. https://www.accenture.com/us-en/ insight-technology-trends-2016	Accenture	2016	Accenture Technology Vision 2016 – People First: The Primacy of People in a Digital Age
Accenture2016a	Accenture	“Accenture Technology Vision 2016 – People First: The Primacy of People in a Digital Age.” Accenture LLP. 2016. See particularly trend 1 on Intelligent Automation and trend 2 on Liquid Workforce. https://www. accenture.com/us-en/insight-technology-trends-2016		2016	Accenture Technology Vision 2016 – People First: The Primacy of People in a Digital Age
Accenture2019d	Accenture	“Accenture Technology Vision 2019”, Accenture, 2019. https://www.accenture.com/us-en/insights/technology/ technology-trends-2019	Accenture	2019	Accenture Technology Vision 2019
Deloitte2016a	Deloitte	Brydon, Robbie & Dachis, Benjamin, "Access Denied: The Effect of Apprenticeship Restrictions in Skilled Trades", C. D. Howe Institute, May 2013, https://www.cdhowe.org/sites/default/files/attachments/research_papers/mixed/Commentary_380_0.pdf	Brydon, R., & Dachis, B.	2013	Access Denied: The Effect of Apprenticeship Restrictions in Skilled Trades
OECD2018d	OECD	Spasova, S. et al. (2017), “Access to social protection for people working on non-standard contracts and as self-employed in Europe”, The European Social Policy Network (ESPN), European Commission, Brussels.	Spasova, S.	2017	Access to social protection for people working on non-standard contracts and as self-employed in Europe
OECD2019d	OECD	European Commission (2017), Access to Social Protection for People Working on Non-standard Contracts and as Self-employed in Europe. Luxembourg, Publications Office of the European Union.	European Commission	2017	Access to Social Protection for People Working on Non-standard Contracts and as Self-employed in Europe
ILO2018f	ILO	Spasova, S.; Bouget, D.; Ghailani, D.; Vanhercke, B. 2017. Access to social protection for people working on non-standard contracts and as self-employed in Europe: A study of national policies. (Brussels, European Commission).	Spasova, S., Bouget, D., Ghailani, D.,& Vanhercke, B.	2017	Access to social protection for people working on non-standard contracts and as self-employed in Europe: A study of national policies
OECD2019g	OECD	European Commission (2018), Access to social protection for workers and the self-employed: best practice examples from EU Member States, European Commission, http://dx.doi.org/10.2767/998027.	European Commission	2018	Access to social protection for workers and the self-employed: best practice examples from EU Member States
ILO2018a	ILO	Bardhi, F.; Eckhardt, G. 2012. Access-based consumption: The case of car sharing. Available at: https:// www.cass.city.ac.uk/__data/assets/pdf_file/0011/203789/Access-Based-Consumption.pdf	Bardhi, F., & Eckhardt, G.	2012	Access-based consumption: The case of car sharing
ILO2018d	ILO	Republic of South Africa, Economic Development Department. 2011. Accord 4: Green Economy Accord, New Growth Path Series (Pretoria). Available at: http://www.sagreenfund.org.za/wordpress/wp-content/ uploads/2015/04/Green-Economy-Accord.pdf.	Republic of South Africa	2011	Accord 4: Green Economy Accord, New Growth Path Series
Deloitte2019g	Deloitte	Gerald C. Kane, Doug Palmer, Anh Nguyen Phillips, David Kiron, and Natasha Buckley, Achieving digital maturity: Adapting your company to a changing world, Deloitte University Press, July 13, 2017.	Kane, G. C., Palmer, D., Phillips, A. N., Kiron, D., Buckley, N.	2017	Achieving digital maturity: Adapting your company to a changing world
UNESCO2015c	UNESCO	Leney, T., Ammerman, P., Brandsma, J., Bewhringeer, F., Coles, M., Feenstra, B., Grollmann, P., Green, A., Shapiro, H. and Westerhuis, A. 2005. Achieving the Lisbon Goal: The Contribution of VET. Brussels, European Commission.	Leney, T., Ammerman, P., Br&sma, J., Bewhringeer, F., Coles, M., Feenstra, B., Grollmann, P., Green, A., Shapiro, H., & Westerhuis, A.	2005	Achieving the Lisbon Goal: The Contribution of VET
ILO2016j	ILO	Crnkovic-Pozaic, S.; Feiler, L. (2011). Activating the unemployed: optimising activation policies in the Western Balkans and Turkey. Turin: European Training Foundation. www.etf.europa.eu/webatt. nsf/0/463ACFA279C80281C125798400494F93/$file/ Activation policies_Western Balkans & Turkey.pdf	Crnkovic-Pozaic, S., & Feiler, L.	2011	Activating the unemployed: optimising activation policies in the Western Balkans and Turkey
OECD2016e	OECD	European Commission (2013a), Active Labour Market Policies, (Figure 1), 1–14.	European Commission	2013	Active Labour Market Policies
ILO2018l	ILO	Auer, P.; Efendioglu, Ü.; Leschke, J. 2008. Active labour market policies around the world: Coping with the consequences of globalization, 2nd edition (Geneva, International Labour Office).	Auer, P., Efendioglu, Ü., & Leschke, J.	2008	Active labour market policies around the world: Coping with the consequences of globalization, 2nd edition (
Union2020a	European Union	European Commission (2017a). Active labour market policies. European semester thematic factsheet. https://ec.europa.eu/info/sites/info/files/european-semester_thematicfactsheet_active-labour-market-policies_en_0.pdf	European Commission	2017	Active labour market policies. European semester thematic factsheet
PwC2018b	PwC	“Adapt to Survive – How Better Alignment between Talent and Opportunity Can Drive Economic Growth.” (2014) PwC. https://www.pwc.com/gx/en/hr-management-services/publications/assets/linkedin.pdf	PwC	2014	Adapt to Survive – How Better Alignment between Talent and Opportunity Can Drive Economic Growth.
McKinsey2018a	McKinsey	Martin Reeves and Mike Deimler, “Adaptability: The new competitive advantage,” Harvard Business Review, July 2011.	Reeves, M., & Deimler, M.	2011	Adaptability: The new competitive advantage
McKinsey2018a	McKinsey	Martin Reeves and Mike Deimler, “Adaptability: The new competitive advantage,” Harvard Business Review, July 2011.	Reeves, M., & Deimler, M.	2011	Adaptability: The new competitive advantage
ILO2019c	ILO	Noble, I.R.; Huq, S.; Anokhin, Y.A.; Carmin, J.; Goudou, D.; Lansigan, F.P.; Osman-Elasha, B.; Villamizar, A. 2014. “Adaptation needs and options”, in C.B. Field et al. (eds), 2014, pp. 833–868. Available at: https://www.ipcc.ch/site/assets/uploads/2018/02/WGIIAR5- PartA_FINAL.pdf [12 Apr. 2019].	Noble, I.R., Huq, S., Anokhin, Y.A., Carmin, J., Goudou, D., Lansigan, F.P., Osman-Elasha, B. & Villamizar, A.	2014	Adaptation needs and options
UNESCO2015c	UNESCO	Ministry of Education and Human Resources Development (MEHRD) and KERIS. 2007. Adapting Education to the Information Age. Seoul, MEHRD and KERIS.	Ministry of Education & Human Resources Development	2007	Adapting Education to the Information Age
WEF2016b	WEF	Boston Consulting Group and the International Confederation of Private Employment Services (CIETT), Adapting to Change: How private employment services facilitate adaptation to change, better labour markets and decent work, 2014.	Boston Consulting Group & the International Confederation of Private Employment Services (CIETT)	2014	Adapting to Change: How private employment services facilitate adaptation to change, better labour markets and decent work
Union2009b	European Union	Abramovitz, J.J. et al. (2002). Adapting to climate change: natural resource management and vulnerability reduction. Gland: IUCN – World Conservation Union, etc.	Abramovitz, J.J. et al.	2002	Adapting to climate change: natural resource management and vulnerability reduction
WEF2016b	WEF	Gratton, L. Adapting to the Future of HR: 3 Trends to Watch, Hot Spots Movement, 2015.	Gratton, L	2015	Adapting to the Future of HR: 3 Trends to Watch, Hot Spots Movement
OECD2019i	OECD	Oxman, S. and W. Wong (2014), “Adaptive Learning Systems”, DeVry Education Group.	Oxman, S., & Wong, W.	2014	Adaptive Learning Systems
ILO2019a	ILO	—. 2015. Addis Ababa Action Agenda of the Third International Conference on Financing for Development (Addis Ababa Action Agenda), A/RES/69/313 (New York).	U.N.	2015	Addis Ababa Action Agenda of the Third International Conference on Financing for Development
ILO2020a	ILO	United Nations (UN). 2015. Addis Ababa Action Agenda of the Third International Conference on Financing for Development (New York).	United Nations	2015	Addis Ababa Action Agenda of the Third International Conference on Financing for Development
McKinsey2019b	McKinsey	US Council of Economic Advisers, Addressing America’s reskilling challenge, July 2018.	US Council of Economic Advisers	2018	Addressing America’s reskilling challenge
WEF2019b	WEF	The Council of Economic Advisers, Addressing America’s Reskilling Challenge, 2018, https://www.whitehouse.gov/wp-content/uploads/2018/07/AddressingAmericas-Reskilling-Challenge.pdf.	The Council of Economic Advisers	2018	Addressing America’s Reskilling Challenge
ILO2016g	ILO	Asia Business Council: Addressing Asia’s new green jobs challenge, ILO background paper		2008	Addressing Asia’s new green jobs challenge
ILO2016a	ILO	—.2013. Addressing base erosion and profit shifting (Paris). Available at: http://www.oecd.org/tax/beps.htm. [22 September 2016].	OECD	2013	Addressing base erosion and profit shifting
ILO2019a	ILO	—. 2018h. Addressing care for inclusive labour markets and gender equality, Future of Work Issue Brief No. 3 (Geneva).	ILO	2018	Addressing care for inclusive labour markets and gender equality, Future of Work Issue Brief No
ILO2018c	ILO	ADB (Asian Development Bank). 2012. Addressing climate change and migration in Asia and the Pacific (Manila, Asian Development Bank).	Asian Development Bank	2012	Addressing climate change and migration in Asia and the Pacific
OECD2019c	OECD	OECD (2015), Addressing the Tax Challenges of the Digital Economy Action 1 - 2015 Final Report, OECD/G20 Base Erosion and Profit Shifting Project, OECD Publishing, Paris, https://doi.org/10.1787/9789264241046-en.	OECD	2015	Addressing the Tax Challenges of the Digital Economy Action 1 - 2015 Final Report
ILO2018w	ILO	—. 2015b. Addressing the tax challenges of the digital economy ACTION 1: 2015 Final Repor (Paris, Organisation for Economic Co-operation and Development).	OECD	2015	Addressing the tax challenges of the digital economy ACTION 1: 2015 Final Report
ILO2020c	ILO	European Social Fund (ESF). 2018. Addressing youth unemployment through outreach, activation and service integration, ESF Youth Employment Thematic Network, Technical Dossier No. 9 (Luxembourg, Publications Office of the European Union).	European Social Fund	2018	Addressing youth unemployment through outreach, activation and service integration, ESF Youth Employment Thematic Network
ILO2018y	ILO	ILO (2018). Issue Brief No.3. Adressing care for inclusive labour markets and gender equality. Geneva: ILO. Available at http:// www.ilo.org/global/topics/future-of-work/WCMS_618595/lang--en/index.htm	ILO	2018	Adressing care for inclusive labour markets and gender equality
UNESCO2015c	UNESCO	UNESCO. 2013. Adult and Youth Literacy National, Regional and Global Trends, 1985–2015. UIS Information Paper. Montreal, UIS.	UNESCO	2013	Adult and Youth Literacy National, Regional and Global Trends, 1985–2015
OECD2017d	OECD	European Commission/EACEA/Eurydice (2015b), Adult Education and Training in Europe: Widening Access to Learning Opportunities, Eurydice Report, Publications Office of the European Union, Luxembourg.	European Commission/EACEA/Eurydice	2015	Adult Education and Training in Europe: Widening Access to Learning Opportunities
OECD2019n	OECD	European Commission (2015), “Adult Education and Training in Europe: Widening Access to Learning Opportunities”.	European Commission	2015	Adult Education and Training in Europe: Widening Access to Learning Opportunities
OECD2019n	OECD	EAEA (2014), “Adult education in times of crisis”, European Association for the Education of Adults, https://eaea.org/wp-content/uploads/2018/02/adult-education-in-times-ofcrisis2014_final.pdf (accessed on 18 June 2018).	EAEA	2014	Adult education in times of crisis
OECD2019i	OECD	Eurostat (2016), Adult Education Survey 2016, https://ec.europa.eu/eurostat/web/microdata/adult-education-survey (accessed on 7 September 2018).	Eurostat	2016	Adult Education Survey 2016
OECD2019n	OECD	OECD (forthcoming), Adult Learning in Italy: what role for training funds?. [16]	OECD	forthcoming	Adult Learning in Italy: what role for training funds
Union2017a	European Union	European Commission, Adult learning statistics, http://ec.europa.eu/eurostat/statistics-explained/index.php/Adult_learning_statistics.	European Commission	NA	Adult learning statistics
Deloitte2018h	Deloitte	Stephanie Cronen, Meghan McQuiggan, and Emily Isenberg, Adult training and education: results from the National Household Education Survey’s program of 2016, National Center for Education Statistics, the U.S. Department of Education, September 2017.	Cronen, S., McQuiggan, M. & Isenberg, E.	2017	Adult training and education: results from the National Household Education Survey’s program of 2016
OECD2019i	OECD	Danish Ministry of Education (2018), Adult vocational training, http://eng.uvm.dk/adulteducation-and-continuing-training/adult-vocational-training (accessed on 27 November 2018).	Danish Ministry of Education	2018	Adult vocational training
McKinsey2017a	McKinsey	McKinsey & Company, Advanced Industries Practice, Connected car, automotive value chain unbound, September 2014.	McKinsey & Company	2014	Advanced Industries Practice, Connected car, automotive value chain unbound
McKinsey2017a	McKinsey	McKinsey & Company, Advanced Industries Practice, Monetizing car data: New service business opportunities to create new customer benefits, September 2016.	McKinsey & Company	2016	Advanced Industries Practice, Monetizing car data: New service business opportunities to create new customer benefits
ILO2019a	ILO	Karnik, K. 2018. Advanced technologies and the future of work (Ahmedabad and New York, Self Employed Women’s Association (SEWA) and Ford Foundation).	Karnik, K.	2018	Advanced technologies and the future of work
ILO2018z	ILO	ILO. 2015a. Advancing gender equality: The co-operative way (Geneva).	ILO	2015	Advancing gender equality: The co-operative way
WEF2017b	WEF	United Nations Development Programme, Africa Human Development Report 2016: Accelerating Gender Equality and Women’s Empowerment in Africa.	United Nations Development Programme	NA	Africa Human Development Report 2016: Accelerating Gender Equality and Women’s Empowerment in Africa
WorldBank2020a	World Bank	World Bank. 2016h. Africa’s Pulse: An Analysis of Issues Shaping Africa’s Economic Future. October. Washington, DC: World Bank.	World Bank.	2016	Africa’s Pulse: An Analysis of Issues Shaping Africa’s Economic Future
WorldBank2020a	World Bank	World Bank. 2019aa. Africa’s Pulse: An Analysis of Issues Shaping Africa’s Economic Future. October. Washington, DC: World Bank.	World Bank.	2019	Africa’s Pulse: An Analysis of Issues Shaping Africa’s Economic Future
WorldBank2020a	World Bank	World Bank. 2018a. Africa’s Pulse: An Analysis of Issues Shaping Africa’s Economic Future. October. Washington, DC: World Bank.	World Bank.	2018	Africa’s Pulse: An Analysis of Issues Shaping Africa’s Economic Future
OECD2012b	OECD	African Development Bank (AfDB) estimations for Botswana, Congo, Ethiopia, Ghana, Malawi, Nigeria, Tanzania, and Uganda.	African Development Bank	NA	African Development Bank (AfDB) estimations for Botswana, Congo, Ethiopia, Ghana, Malawi, Nigeria, Tanzania, and Uganda
ILO2020a	ILO	African Development Bank (AfDB). 2019. African Economic Outlook 2019 (Abidjan).	African Development Bank	2019	African Economic Outlook
OECD2019c	OECD	The Royal Society (2017), After the Reboot: Computing Education in UK Schools, http://dx.doi.org/978-1-78252-297-3.	The Royal Society	2017	After the Reboot: Computing Education in UK Schools
OECD2017e	OECD	The Economist (2014), Age invaders. Apr 24th 2014. http://www.economist.com/news/briefing/21601248generation-old-people-about-change-global-economy-they-will-not-all-do-so.	The Economist	2014	Age invaders
Union2016b	European Union	Eurociett, Agency Work Indicator, January 2016, http://www.eurociett.eu/uploads/media/January_2016_Eurociett_Agency_Work_Business_Indicator.pdf	Eurociett	2016	Agency Work Indicator, January 2016
Deloitte2016c	Deloitte	“Agiletown: The relentless march of technology and London’s response”, Deloitte LLP, November 2014. See also: http://www2.deloitte.com/uk/en/pages/ growth/articles/agiletown-the-relentless-march-of-technology-and-londons- response.html	Deloitte	2014	Agiletown: The relentless march of technology and London’s response
Deloitte2016c	Deloitte	“Agiletown: The relentless march of technology and London’s response”, Deloitte LLP, November 2014. See also: http://www2.deloitte.com/uk/en/pages/ growth/articles/agiletown-the-relentless-march-of-technology-and-londons- response.html	Deloitte	2014	Agiletown: The relentless march of technology and London’s response
Union2009b	European Union	Cedefop (2008b). Agri-food. (Cedefop Skillsnet sector flash). Available from Internet: http://www.cedefop.europa.eu/etv/Upload/Projects_Networks/Skillsnet/Sectors/AGRIF OOD.pdf [cited 2.9.2009].	Cedefop	2008	Agri-food
WorldBank2020a	World Bank	Chen, C. and D. Restuccia. 2018. “Agricultural Productivity Growth in Africa.” Background paper prepared for the AFRCE project Boosting Productivity in Sub-Saharan Africa, World Bank, Washington, DC.	Chen, C., & Restuccia, D	2018	Agricultural Productivity Growth in Africa
PwC2018b	PwC	“Ahead of the Curve: Confronting the Big Talent Challenges in Financial Services.” (2017) PwC. https://www.pwc.com/gx/en/ceo-survey/2017/industries/ceo-survey-fs-talent.pdf?logActivity=true	PwC	2017	Ahead of the Curve: Confronting the Big Talent Challenges in Financial Services.
Union2019a	European Union	House of Lords Select Committee on Artificial Intelligence (2018). AI in the UK: ready, willing and able?	House of Lords Select Committee on Artificial Intelligence	2018	AI in the UK: ready, willing and able?
Union2019a	European Union	AI Index 2017 annual report. https://aiindex.org/	NA	2017	AI Index 2017 annual report
Union2019a	European Union	https://www.technologyreview.com/s/609482/ai-is-dreaming-up-new-kinds-of-video-games/. Last accessed on 20 March 2019.	Parkin, S.	2017	AI Is Dreaming Up New Kinds of Video Games
KPMG2018d	KPMG	AI Sector Deal. BEIS and DCMS. https://www.gov.uk/government/publications/artificial-intelligence-sector-deal/aisector-deal	BEIS & DCMS	2019	AI Sector Deal
OECD2018e	OECD	Mims, C. (2010). AI that picks stocks better than the pros. Technology Review.	Mims, C.	2010	AI that picks stocks better than the pros
Deloitte2019g	Deloitte	William D. Eggers, David Schatsky, and Peter Viechnicki, AI-augmented government: Using cognitive technologies to redesign public sector work, Deloitte University Press, April 26, 2017.	Eggers, W. D., Schatsky, D. & Viechnicki, P.	2017	AI-augmented government: Using cognitive technologies to redesign public sector work
McKinsey2020a	McKinsey	See, for example, the following McKinsey Global Institute reports: AI, automation, and the future of work: Ten things to solve for, June 2018	McKinsey	2018	AI, automation, and the future of work: Ten things to solve for
ILO2018w	ILO	—. 2018a. AI, automation, and the future of work: Ten things to solve for (Washington DC, McKinsey Global Institute).	McKinsey	2018	AI, automation, and the future of work: Ten things to solve for
ILO2016i	ILO	Smith, A; Anderson, J. 2014. AI, Robotics, and the Future of Jobs, Pew Research Center. Available at: http://www.pewinternet.org/2014/08/06/future-of-jobs/.	Smith, A., & &erson, J.	2014	AI, Robotics, and the Future of Jobs
McKinsey2017b	McKinsey	Smith, Aaron, and Janna Anderson, AI, robotics, and the future of jobs, Pew Research Center, August 6, 2014.	Smith, A., & &erson, J.	2014	AI, robotics, and the future of jobs
McKinsey2017e	McKinsey	Smith, Aaron, and Janna Anderson. AI, robotics, and the future of jobs. Pew Research Center, August 2014, pewinternet.org.	Smith, A., & Anderson, J.	2014	AI, robotics, and the future of jobs
OECD2016f	OECD	Smith, A., and J. Anderson, (2014), AI, robotics, and the future of jobs, Pew Research Center.	Smith, A., & &erson, J.	2014	AI, robotics, and the future of jobs
UNESCO2015c	UNESCO	Department for Education and Skills. 2003. Aiming High: Raising the Achievement of Gypsy Traveller Pupils: A Guide to Good Practice. London, Department for Education and Skills.	Department for Education & Skills	2003	Aiming High: Raising the Achievement of Gypsy Traveller Pupils: A Guide to Good Practice
OECD2018d	OECD	Akamai (2017), “Akamai’s state of the Internet report: Q1 2017 report	Akamai.	2017	Akamai’s state of the Internet report: Q1 2017 report
McKinsey2019b	McKinsey	Ledebur, Larry, and Jill Taylor, Akron, Ohio: A restoring prosperity case study. Metropolitan Policy Program at Brookings, 2008.	Ledebur, L., & Taylor, J.	2019	Akron, Ohio: A restoring prosperity case study
UN2019a	UN	OECD (Organisation for Economic Co-operation and Development), International Energy Agency (IEA), International Transport Forum (ITF) and Nuclear Energy Agency (NEA). 2015. Aligning Policies for a Low-Carbon Economy. Paris, OECD Publishing. www.oecd.org/fr/ gov/aligning-policies-for-a-low-carbon-economy9789264233294-en.htm (Accessed 26 October 2017.)	OECD, IEA, ITF & NEA	2015	Aligning Policies for a Low-Carbon Economy
McKinsey2019b	McKinsey	National Governors Association, Aligning state systems for a talent- driven economy: A road map for states, June 2018.	National Governers Association	2018	Aligning state systems for a talent- driven economy: A road map for states
Deloitte2017a	Deloitte	Gerald C. Kane, Doug Palmer, Anh Nguyen Phillips, David Kiron, and Natasha Buckley, Aligning the organization for its digital future, MIT Sloan Management Review and Deloitte University Press, July 25, 2016, https://dupress. deloitte.com/dup-us-en/topics/emerging-technologies/mit-smr-deloitte-digital-transformation-strategy.html.	Kane, G. C., Palmer, D., Phillips, A. N., Kiron, D., & Buckley, N.	2016	Aligning the organization for its digital future
Deloitte2018h	Deloitte	Gerald C. Kane et al., Aligning the organization for its digital future, Deloitte University Press and MIT Sloan Management Review, 2016.	Kane, G. C., Palmer, D., Phillips, A. N., Kiron, D., Buckley, N.	2016	Aligning the organization for its digital future
PwC2018b	PwC	“AliPay, WeChat Processed $3 Trillion in 2016.” (2017) Noto, Grace. Bank Innovation. https://bankinnovation.net/2017/04/alipay-wechat-processed-3-trillion-in-2016/	Noto, G.	2017	AliPay, WeChat Processed $3 Trillion in 2016.
PwC2018b	PwC	“AliPay, WeChat Processed $3 Trillion in 2016.” (2017) Noto, Grace. Bank Innovation.	Noto, G.	2017	AliPay, WeChat Processed $3 Trillion in 2016.
OECD2018g	OECD	Turkle, Sherry. Alone together: Why we expect more from technology and less from each other. Hachette UK, 2017.	Turkle, S.	2017	Alone together: Why we expect more from technology and less from each other
Deloitte2016a	Deloitte	Reisinger, Don, "Amazon’s Cashier-Free Store Might Be Easy to Break", Fortune, March 28, 2017, http://fortune.com/2017/03/28/ amazon-go-cashier-free-store/	Reisinger, D.	2017	Amazon’s Cashier-Free Store Might Be Easy to Break
OECD2012b	OECD	UKCES (United Kingdom Commission for Employment and Skills) (2009), Ambition 2020: World Class Skills and Jobs for the UK, UkceS, Wath-upon-Dearne.	UKCES	2009	Ambition 2020: World Class Skills and Jobs for the UK
Deloitte2019b	Deloitte	Senator Susan M. Collins and Senator Robert P. Casey Jr., America’s aging workforce: Opportunities and challenges, Special Committee on Aging United States Senate, December 2017.	Collins, S. & Casey, R.	2017	America’s aging workforce: Opportunities and challenges
Deloitte2019g	Deloitte	Senator Susan M. Collins and Senator Robert P. Casey Jr., America’s aging workforce: Opportunities and challenges, Special Committee on Aging United States Senate, December 2017.	Collins, S. M. & Casey Jr, R. P.	2017	America’s aging workforce: Opportunities and challenges
WEF2017a	WEF	MBO Partners, America’s Independents: A Rising Economic Force, https:// goo.gl/xTqqAq.	Partners, M. B. O	NA	America’s Independents: A Rising Economic Force
McKinsey2012c	McKinsey	US Bureau of Labor Statistics, American Time Use Survey, 2009.	US Bureau of Labor Statistics	2009	American Time Use Survey
OECD2019c	OECD	Olmstead, K. and A. Smith (2017), Americans and Cybersecurity, Pew Research Center, Washington, http://www.pewresearch.org (accessed on 26 November 2018).	Olmstead, K., & Smith, A.	2017	Americans and Cybersecurity
McKinsey2019c	McKinsey	Perrin, Andrew, Americans are changing their relationship with Facebook, Pew Research Center, September 5, 2018.	Perrin, A.	2018	Americans are changing their relationship with Facebook
WEF2016e	WEF	Infosys, Amplifying human potential: Education and skills for the fourth industrial revolution, 2016.	Infosys	2016	Amplifying human potential: Education and skills for the fourth industrial revolution
OECD2019n	OECD	FinALE (2018), An advocacy toolkit for financing adult learning in Europe: why and where to invest.	FinALE	2018	An advocacy toolkit for financing adult learning in Europe: why and where to invest
WEF2017a	WEF	U.S. Census Bureau, An Aging World: 2015, https://goo.gl/MAOSx9.	U.S. Census Bureau	2015	An Aging World
WEF2017a	WEF	U.S. Census Bureau, An Aging World: 2015, op. cit..	U.S. Census Bureau	NA	An Aging World: 2015
WEF2017a	WEF	U.S. Census Bureau, An Aging World: 2015, op. cit..	U.S. Census Bureau	NA	An Aging World: 2015
ILO2018a	ILO	McQuown, P. 2016. An analysis of the entrepreneurial aspects of Uber’s driver-partner platform, Case Study, Business Management and Entrepreneurship, Dec. (Providence, RI, Brown University). Available at: https://www.brown.edu/academics/engineering/sites/brown.edu.academics.engineering/files/ uploads/UberCaseBrownUniversityMcQuown.pdf	McQuown, P.	2016	An analysis of the entrepreneurial aspects of Uber’s driver-partner platform
ILO2016b	ILO	Hall, J.; Krueger, A. 2015. “An Analysis of the Labor Market for Uber’s Driver-Partners in theUnited States”, available athttps://s3.amazonaws.com/uber-static/comms/PDF/Uber_Driver-Partners_Hall_Kreuger_2015.pdf(accessed 26 October2015).	Hall, J., & Krueger, A.	2015	An Analysis of the Labor Market for Uber’s Driver-Partners in theUnited States
OECD2017d	OECD	Timmer, M.P. et al. (2016), “An anatomy of the global trade slowdown based on the WIOD 2016”, GGDC Research Memorandum, No. 162, University of Groningen.	Timmer, M.P. et al.	2016	An anatomy of the global trade slowdown based on the WIOD 2016
McKinsey2017a	McKinsey	Timmer, Marcel P., Bart Los, Robert Stehrer, and Gaaitzen J. de Vries, An anatomy of the global trade slowdown based on the WIOD 2016 release, University of Groningen, Groningen Growth and Development Centre, December 2016.	Timmer, M. P., Los, B., Stehrer, R., & Vries, G. J.	2016	An anatomy of the global trade slowdown based on the WIOD 2016 release
McKinsey2012d	McKinsey	An economy that works: Job creation and America’s future, McKinsey Global Institute, June 2011.	McKinsey	2011	An economy that works: Job creation and America’s future
McKinsey2012c	McKinsey	McKinsey Global Institute, An economy that works: Job creation and America’s future, June 2011.	McKinsey Global Institute	2011	An economy that works: Job creation and America’s future.
McKinsey2012d	McKinsey	An economy that works: Job creation and America’s future, McKinsey Global Institute, June 2011.	McKinsey	2011	An economy that works: Job creation and America’s future.
OECD2014d	OECD	Reed, D. et al. (2012). An effectiveness assessment and cost-benefit analysis of registered apprenticeship in 10 states. Mathematica Final Report 06689.090 and 40096, Mathematica Policy Research.	Reed, D. et al.	2012	An effectiveness assessment and cost-benefit analysis of registered apprenticeship in 10 states
Union2016b	European Union	ILO (2015), An Employment-Oriented Investment Strategy for Europe. http://www.ilo.org/wcmsp5/groups/public/---dgreports/--dcomm/---publ/documents/publication/wcms_338674.pdf	ILO	2015	An Employment-Oriented Investment Strategy for Europe
PwC2018b	PwC	“An Engine for Growth: 2016 Report Card on Canada and Toronto’s Financial Services.” (2016) Burt, Michael. Conference Board of Canada. http://www.tfsa.ca/storage/reports/EngineforGrowthFinancialServicesStateoftheSector2016.pdf	Burt, M.	2016	An Engine for Growth: 2016 Report Card on Canada and Toronto’s Financial Services.
OECD2014d	OECD	Glazerman, S. and A. Seifullah (2012). An evaluation of the Chicago Teacher Advancement Program (Chicago TAP) after four years. Final Report 06736-520, Mathematica Policy Research.	Glazerman, S., & Seifullah, A.	2012	An evaluation of the Chicago Teacher Advancement Program
WorldBank2014a	World Bank	Díaz, J. J., & Jaramillo, M. (2006, October). An evaluation of the Peruvian youth labour training program- PROJOVEN. Office of Evaluation and Oversight, Inter-American Development Bank. Washington, DC: Inter-American Development Bank. Retrieved online from http://idbdocs.iadb.org/wsdocs/getdocument.aspx?docnum=907634.	Díaz, J. J., & Jaramillo, M.	2006	An evaluation of the Peruvian youth labour training program- PROJOVEN
WorldBank2014a	World Bank	Delajara, M., Freije, S., & Soloaga, I. (2006). An evaluation of training for the unemployed in Mexico. Office of Evaluation and Oversight, Inter-American Development Bank. Washington, DC: Inter-American Development Bank. Retrieved online from http://idbdocs.iadb.org/WSDocs/getdocument.aspx?docnum=907641&Cache=True	Delajara, M., Freije, S., & Soloaga, I.	2006	An evaluation of training for the unemployed in Mexico
WEF2017c	WEF	Mamoon, Abdul Moktader, “An Example of Workplace Literacy”, DVV International, 2003, https://www.dvv-international.de/adult-education-and-development/ editions/aed-612003/basic-education-and-literacy/an-example-of-workplaceliteracy/.	Mamoon, A. M	2003	An Example of Workplace Literacy”
OECD2019c	OECD	European Commission (2015), An In-depth Analysis of Adult Learning Policies and Their Effectiveness in Europe, Directorate General for Employment, Social Affairs and Inclusion, https://ec.europa.eu/epale/sites/epale/files/all_indepth_analysis_of_adult_learning_policies_and_their_effectiveness_in_europe_12.11.2015_p df.pdf (accessed on 5 September 2017).	European Commission	2015	An In-depth Analysis of Adult Learning Policies and Their Effectiveness in Europe
OECD2019n	OECD	European Commission (2015), “An in-depth analysis of adult learning policies and their effectiveness in Europe”.	European Commission	2015	An in-depth analysis of adult learning policies and their effectiveness in Europe
UNESCO2015c	UNESCO	Tuck, R. 2007. An Introductory Guide to National Qualifications Frameworks: Conceptual and Practical Issues for Policy Makers. Geneva, ILO Skills and Employability Department.	Tuck, R.	2007	An Introductory Guide to National Qualifications Frameworks: Conceptual and Practical Issues for Policy Makers
OECD2015b	OECD	Conway, A. (2009), An Investigation into the Benefits of Extracurricular Activities Like Clubs and Societies to Students and Colleges: Are These Benefits Evident in the Opinions and Perceptions of Staff and Students in DIT?, Dublin Institute of Technology.	Conway, A.	2009	An Investigation into the Benefits of Extracurricular Activities Like Clubs and Societies to Students and Colleges: Are These Benefits Evident in the Opinions and Perceptions of Staff and Students in DIT
OECD2014a	OECD	Binkley, M., Sternberg, R., Jones, S. and Nohara, D. (1999) An overarching framework for understanding and assessing life skills. In Frameworks: Working Drafts. Briefing materials for Adult Literacy and Life skills Survey. National Study Managers Meeting, Luxembourg.	Binkley, M., Sternberg, R., Jones, S., & Nohara, D.	1999	An overarching framework for understanding and assessing life skills
OECD2018g	OECD	Nasuno, K. (2017), Analysing students’ knowledge acquisition in online Learning platforms using deep learning. Paper commissioned by OECD.	Nasuno, K.	2017	Analysing students’ knowledge acquisition in online Learning platforms using deep learning
UNESCO2015c	UNESCO	CEDEFOP. 2013b. Analysis and Overview of NQF Level Descriptors in European Countries. Luxembourg, Office for Official Publications of the European Communities. http://www.cedefop.europa.eu/en/publications/21919.aspx	CEDEFOP	2013	Analysis and Overview of NQF Level Descriptors in European Countries
Union2004a	European Union	Leney, T.; Coles, M.Analysis and synopsis of the outcomes of the scenarios for VET project. London: QCA, 2001.	Leney, T., & Coles, M.	2001	Analysis and synopsis of the outcomes of the scenarios for VET project
Union2009b	European Union	Ecotec (2002b). Analysis of the EU eco-industries, their employment and export potential: Annex: a final report to the DG Environment. Brussels: European Commission, Directorate-General for Environment.	Ecotec	2002	Analysis of the EU eco-industries, their employment and export potential: Annex: a final report to the DG Environment
Union2009b	European Union	Ecotec (2002a). Analysis of the EU eco-industries. their employment and export potential. A final report to DG Environment. Brussels: European Commission, Directorate-General for Environment.	Ecotec	2002	Analysis of the EU eco-industries. their employment and export potential. A final report to DG Environment
McKinsey2017e	McKinsey	Jäger, Angela, Cornelius Moll, Oliver Som, et al. Analysis of the impact of robotic systems on employment in the European Union: Final Report. Luxembourg, Publications Office of the European Union, 2015.	Jäger, A., Moll, C., & Som, O.	2015	Analysis of the impact of robotic systems on employment in the European Union: Final Report
WorldBank2016c	World Bank	Villaseñor, P. 2013. “Analysis of the Skills Development Sector in Mexico.” Human Development Department, World Bank, Washington, DC. Mimeo.	Villaseñor, P.	2013	Analysis of the Skills Development Sector in Mexico
ILO2018f	ILO	European Commission. 2017. Analytical document accompanying the “Consultation Document: Second phase consultation of Social Partners under Article 154 TFEU on a possible action addressing the challenges of access to social protection for people in all forms of employment in the framework of the European Pillar of Social Rights” (Brussels).	European Commission	2017	Analytical document accompanying the “Consultation Document: Second phase consultation of Social Partners under Article 154 TFEU on a possible action addressing the challenges of access to social protection for people in all forms of employment in the framework of the European Pillar of Social Rights”
ILO2016g	ILO	ILO: Analytical report on the international labour migration statistics database in ASEAN: Improving data collection for evidence-based policy-making (Bangkok, ASEAN TRIANGLE Project, 2015).	ILO	2015	Analytical report on the international labour migration statistics database in ASEAN: Improving data collection for evidence-based policy-making
Union2020a	European Union	European Commission (2016b). Analytical underpinning for a new skills agenda for Europe. Commission staff working document. SWD(2016) 195 final. http://europeanmemoranda.cabinetoffice.gov.uk/files/2016/06/10038-16_ADD_1_.pdf	European Commission	2016	Analytical underpinning for a new skills agenda for Europe. Commission staff working document
WorldBank2020a	World Bank	IMF (International Monetary Fund). 2016. Analyzing and Managing Fiscal Risks— Best Practices. Washington, DC: International Monetary Fund.	IMF (International Monetary Fund	2016	Analyzing and Managing Fiscal Risks— Best Practices
OECD2014d	OECD	Walker, G. C. and F. Vilella-Velez (1992). Anatomy of a Demonstration: The Summer Training and Education Program (STEP) from Pilot through Replication and Postprogram Impacts. Philadelphia, PA: Public/Private Ventures.	Walker, G. C., & Vilella-Velez, F.	1992	Anatomy of a Demonstration: The Summer Training and Education Program
OECD2018g	OECD	Parry, Richard (2014) Ancient ethical theory", The Stanford Encyclopedia of Philosophy, Edward N. Zalta (ed.), https://plato.stanford.edu/archives/fall2014/entries/ethics-ancient/, accessed 2 September 2018.	Parry, R.	2014	Ancient ethical theory
Deloitte2019g	Deloitte	Will Knight, “Andrew Ng has a chatbot that can help with depression,” MIT Technology Review, October 18, 2017.	Knight, W.	2017	Andrew Ng has a chatbot that can help with depression
Accenture2018e	Accenture	European Commission. Annex to the Commission implementing decision on the adoption of multi-annual work programmes, 2016. https://ec.europa.eu/jrc/sites/jrcsh/files/mawp-2016-2017-key- orientations_en.pdf	European Commission	2016	Annex to the Commission implementing decision on the adoption of multi-annual work programmes,
ILO2017g	ILO	Department of Jobs, Enterprise and Innovation (DoJEI). 2016. Annual Business Survey of Economic Impact (Dublin).	Department of Jobs, Enterprise & Innovation (DoJEI)	2016	Annual Business Survey of Economic Impact
McKinsey2019c	McKinsey	Gee, Jim, Annual fraud indicator: Identifying the cost of fraud to the UK economy, UK Fraud Costs Measurement Committee, 2017.	Gee, J.	2017	Annual fraud indicator: Identifying the cost of fraud to the UK economy
Union2018a	European Union	European Commission. (2017). Annual report on European SMEs 2016/2017. Retrieved from https://publications.europa.eu/en/publication-detail/-/publication/0b7b64b6-ca80-11e7-8e69-01aa75ed71a1/language-en/format-PDF	European Commission	2017	Annual report on European SMEs 2016/2017
ILO2020a	ILO	Patterson, M.; Hazel, M.; Saunders, D. 2019. Annual review of the labour market, 2018 (Ottawa, Statistics Canada).	Patterson, M., Hazel, M., & Saunders, D.	2019	Annual review of the labour market, 2018
WorldBank2010a	World Bank	Pratham. 2006. Annual Status of Education Report. Mumbai: Pratham;	Pratham	2006	Annual Status of Education Report
McKinsey2012c	McKinsey	Pratham, Annual Status of Education Report (Rural) 2010, January 2011.	Pratham	2011	Annual Status of Education Report (Rural) 2010
ILO2016g	ILO	Annual Survey of Industries (ASI), Government of India, Ministry of Statistics and Programme Implementation. See: http://mospi.nic.in/Mospi_New/upload/asi/ASI_main.htm?status=1&menu_ id=88 [accessed 12 May 2016].	Government of India	2016	Annual Survey of Industries
ILO2016j	ILO	Feiler (2012). Anticipating and matching demand and supply of skills in ETF partner countries. Torino: European Training Foundation. ETF Position paper.	Feiler	2012	Anticipating and matching demand and supply of skills in ETF partner countries
OECD2016b	OECD	Anticipating and Matching Labour Market and Skills Needs, COM(2008) 868 Final, Brussels.	Anticipating & Matching Labour Market & Skills Needs, COM	2008	Anticipating and Matching Labour Market and Skills Needs
ILO2018r	ILO	ILO (2015), “Anticipating and matching skills and jobs. Guidance Note”, International Labour Office, Geneva.	ILO	2015	Anticipating and matching skills and jobs
ILO2018b	ILO	—. 2015c. Anticipating and matching skills and jobs, guidance note, Employment Policy Department (Geneva).	International Labour Office	2015	Anticipating and matching skills and jobs, guidance note, Employment Policy Department
ILO2016j	ILO	Kinch, T. (2013). Anticipating and matching skills demand and supply, labour market signalling of the matching of skills. Turin: European Training Foundation. ETF internal paper.	Kinch, T.	2013	Anticipating and matching skills demand and supply, labour market signalling of the matching of skills
OECD2016b	OECD	Lassnigg, L. (2012), Anticipating and Matching Skills Demand and Supply: Synthesis of National Report, European Training Foundation, Torino.	Lassnigg, L.	2012	Anticipating and Matching Skills Demand and Supply: Synthesis of National Report
WEF2016b	WEF	Our empirical analysis of the O*NET Content Model found that the core skill set of most occupations consists of a range of combinations of these 35 core skills and abilities, in addition to occupation-specific specialist knowledge. Note that, unlike for occupations, a widely agreed or internationally comparable definition or taxonomy of the term ‘skills’ does not exist ( European Training Foundat…	Lassnigg, L	2012	Anticipating and Matching Skills Demand and Supply: Synthesis of National Reports
ILO2017l	ILO	Wilson, R., & Zukersteinova, (2011). Anticipating changing skill needs: A master class. Institute for Employment Research.	Wilson, R. & Zukersteinova, A.	2011	Anticipating changing skill needs: A master class
OECD2016b	OECD	Wilson, R. and A. Zukersteinova (2011), “Anticipating Changing Skill Needs: A Master Class,” New Skills Network Event, Budapest, June 2011.	Wilson, R., & Zukersteinova, A.	2011	Anticipating Changing Skill Needs: A Master Class,
UNESCO2015c	UNESCO	Wilson, R. and Zuckersteinova, A. 2011. Anticipating Changing Skills Needs: A Master Class. Technical Reference Document for New Skills. University of Warwick IER/CEDEFOP.	Wilson, R., & Zuckersteinova, A.	2011	Anticipating Changing Skills Needs: A Master Class
Union2004a	European Union	Haskel, J; Holt, R.Anticipating future skill needs: can it be done? Does itneed to be done?London: The Skills Task Force, 1999.	Haskel, J., & Holt, R.	1999	Anticipating future skill needs: can it be done? Does it need to be done?
Union2004a	European Union	Haskel, J; Holt, R.Anticipating future skill needs: can it be done? Does itneed to be done?London: DfEE, 1999. (Skills Task Force research, 1).Available from Internet:http://www.qmw.ac.uk/~ugte153/WSiteDocs/anticpskneeds.pdf [cited 4.2.2004].	Haskel, J., & Holt, R.	1999	Anticipating future skill needs: can it be done? Does itneed to be done?
UN2019a	UN	*–––. 2015a. Anticipating Skill Needs for Green Jobs: A Practical Guide. Geneva, ILO.	ILO	2015	Anticipating Skill Needs for Green Jobs: A Practical Guide
ILO2018r	ILO	ILO (2015a), “Anticipating skill needs for green jobs: A practical guide”, ILO Geneva.	ILO	2015	Anticipating skill needs for green jobs: A practical guide
UN2019a	UN	ILO (International Labour Organization). 2011a. Anticipating skill needs for the low carbon economy? Difficult, but not impossible. Research brief. Geneva, ILO.	ILO	2011	Anticipating skill needs for the low carbon economy? Difficult, but not impossible
OECD2016b	OECD	Andersen, T. et al. (2010), “Anticipating Skill Needs of the Labour Force and Equipping People for New Jobs, Which Role for Public Employment Services in Early Identification of Skill Needs and Labour Up-Skilling?”, Final report prepared under contract to the European Commission, Directorate General for Employment, Social Affairs and Equal Opportunities.	Andersen, T. et al.	2010	Anticipating Skill Needs of the Labour Force and Equipping People for New Jobs, Which Role for Public Employment Services in Early Identification of Skill Needs and Labour Up-Skilling?
ILO2016j	ILO	Andersen, T. et al. (2010). Anticipating skill needs of the labour force and equipping people for new jobs. Which role for public employment services in early identification of skill needs and labour upskilling? Report prepared for the European Commission.	Andersen, T. et al.	2010	Anticipating skill needs of the labour force and equipping people for new jobs. Which role for public employment services in early identification of skill needs and labour upskilling?
ILO2019c	ILO	—. 2015b. Anticipating skills needs for green jobs: A practical guide (Geneva).	ILO	2015	Anticipating skills needs for green jobs: A practical guide
WEF2016b	WEF	International Labour Organisation (ILO) and the European Union, Research Brief: Anticipating skills needs for the low carbon economy? Difficult, but not impossible, 2012.	International Labour Organisation (ILO) & the European Union	2012	Anticipating skills needs for the low carbon economy? Difficult, but not impossible
PwC2020a	PwC	Australian Power Institute. (2015). API workforce planning: Skills & demand in industry report. Retrieved from https://api.edu.au/_pdf/2015%20API%20Workforce%20 Planning%20Survey%20Jan2016Optimized.pdf	Australian Power Institute	2015	API workforce planning: Skills & demand in industry report
WorldBank2020a	World Bank	APO (Asian Productivity Organization). 2018. APO Productivity Databook. Tokyo: Asian Productivity Organization.	APO (Asian Productivity Organization).	2018	APO Productivity Databook
Union2013a	European Union	Ala-Mutka, K. (2011). Mapping Digital Competence: Towards a Conceptual Understanding. Seville: JRC-IPTS. Retrieved from: http://ipts.jrc.ec.europa.eu/publications/pub.cfm?id=4699	Ala-Mutka, K.	2011	apping Digital Competence: Towards a Conceptual Understanding.
WEF2017a	WEF	The Wall Street Journal, Apple, IBM to Work With Japan Post to Serve Elderly, https://goo.gl/iOvM4V.	The Wall Street Journal	NA	Apple, IBM to Work With Japan Post to Serve Elderly
Accenture2018b	Accenture	Corporation for a Skilled Workforce, Apples To Apples: Making Data Work For Community-Based Workforce Development Programs, 29 May 2013. [Accessed 20 July 2018]. http://skilledwork.org/wp-content/uploads/2013/12/ MakingDataWorkforCommunityBasedWorkforceDevelopmentPrograms.pdf	Corporation for a Skilled Workforce	2013	Apples To Apples: Making Data Work For Community-Based Workforce Development Programs
ILO2020c	ILO	Ejler, N.; Sidelmann, P. 2016. Application of process efficiency techniques in PES (Luxembourg, Publications Office of the European Union).	Ejler, N. & Sidelmann, P.	2016	Application of process efficiency techniques in PES
UN2018a	UN	UNCTAD, 2011, Applying a Gender Lens to Science, Technology and Innovation, UNCTAD Current Studies on Science, Technology and Innovation, No. 5 (United Nations publication, Geneva).	United Nations	2011	Applying a Gender Lens to Science, Technology and Innovation
Deloitte2017a	Deloitte	Dani Johnson, Applying the career management framework, Bersin by Deloitte, 2016	Johnson, D.	2016	Applying the career management framework
OECD2012b	OECD	AfDB (African Development Bank) (2010), Arab Republic of Egypt Competitiveness Report, 2010 Update, African Development Bank group.	AfDB	2010	Arab Republic of Egypt Competitiveness Report
WEF2016b	WEF	Federal Ministry of Labour and Social Affairs, Arbeit Weiter Denken: Grünbuch Arbeiten 4.0, 2015 (in German).	Federal Ministry of Labour & Social Affairs	2015	Arbeit Weiter Denken: Grünbuch Arbeiten 4.0
McKinsey2019a	McKinsey	De Gusta, Michael, “Are smart phones spreading faster than any technology in human history?” MIT Technology Review, May 9, 2012.	De Gusta, M.	2012	Are smart phones spreading faster than any technology in human history?
WorldBank2020a	World Bank	Basu, S., J. G. Fernald, and M. S. Kimball. 2006. “Are Technology Improvements Contractionary?” American Economic Review 96 (5): 1418–48.	Basu, S., Fernald, J. G., & Kimball, M. S	2006	Are Technology Improvements Contractionary?” American Economic Review
ILO2016a	ILO	Ravallion, M. 2014. Are the world’s poorest being left behind? (Washington D.C., National Bureau of Economic Research). Available at: http://www.nber.org/papers/w20791.pdf. [22 September 2016].	Ravallion, M.	2014	Are the world’s poorest being left behind?
McKinsey2019d	McKinsey	Megan McConnell and Bill Schaninger, “Are we long—or short—on talent?”, The McKinsey Quarterly, January 2019.	McConnell, M., & Schaninger, B.	2019	Are we long—or short—on talent?
OECD2017f	OECD	Oosi, O. et al. (2010), “Ärjen muutoksista työelämän innovaatiotoiminnaksi – Työelämän kehittämisohjelma 2004-10 Arviointiraportti”, Tekes Programme Report, No. 5/2010, Helsinki.	Oosi, O. et al.	2010	Ärjen muutoksista työelämän innovaatiotoiminnaksi – Työelämän kehittämisohjelma 2004-10 Arviointiraportti
OECD2014d	OECD	Kettner, N. (1976). Armed Services Vocational Aptitude Battery (ASVAB form 5): Comparison with GATB and DAT tests: Final report for period May 1975–October 1976. Technical report, DTIC Document: Department of Defense, Department of the Air Force, Air Force Systems Command, Air Force Human Resources Labouratory.	Kettner, N.	1976	Armed Services Vocational Aptitude Battery
McKinsey2017e	McKinsey	Wisskirchen, Gerlind, Blandine Thibault Biacabe, Ulrich Bormann, et al. Artificial intelligence and robotics and their impact on the workplace. International Bar Association (IBA) Global Employment Institute, April 2017, ibanet.org.	Wisskirchen, G., Biacabe, B. T., & Bormann, U.	2017	Artificial intelligence and robotics and their impact on the workplace
Deloitte2019g	Deloitte	Thomas H. Davenport and Rajeev Ronanki, “Artificial intelligence for the real world,” Harvard Business Review, January–Feruary 2018.	Davenport, T. H. & Ronanki, R.	2018	Artificial intelligence for the real world
Union2018a	European Union	Artificial Intelligence Index. Annual Report 2017. Retrieved from http://aiindex.org/2017-report.pdf	AI Index	2017	Artificial Intelligence Index. Annual Report 2017.
Accenture2017d	Accenture	Research & Markets, Artificial Intelligence Market in the USEducation Sector 2017-2021, 2017	Research & Markets	2017	Artificial Intelligence Market in the USEducation Sector 2017-2021
Deloitte2016a	Deloitte	Executive Office of the President of the US, "Artificial Intelligence, Automation, and the Economy", Government of U.S, December 17, 2016, https://www.whitehouse.gov/sites/whitehouse.gov/files/images/EMBARGOED%20AI%20Economy%20Report.pdf	The White House	2016	Artificial Intelligence, Automation, and the Economy
McKinsey2017b	McKinsey	US Executive Office of the President, Artificial intelligence, automation, and the economy, December 2016.	US Executive Office of the President	2016	Artificial intelligence, automation, and the economy
ILO2018w	ILO	Ponce Del Castillo, A. 2018. Artificial intelligence: A game changer for the world of work, Foresight Brief No. 5 (Brussels, European Trade Union Institute).	Ponce Del Castillo, A.	2018	Artificial intelligence: A game changer for the world of work
McKinsey2018a	McKinsey	Artificial intelligence: The next digital frontier? McKinsey Global Institute, June 2017.	McKinsey	2017	Artificial intelligence: The next digital frontier?
McKinsey2019b	McKinsey	Bughin, Jacques, and Nicolas van Zeebroeck, “Artificial intelligence: Why a digital base is critical,” McKinsey Quarterly, July 2018.	Bughin, J., & Zeebroeck, N.	2018	Artificial intelligence: Why a digital base is critical
ILO2016g	ILO	ADB and ILO: ASEAN Community 2015: Managing integration for better jobs and shared prosperity, op. cit.	ADB & ILO	2015	ASEAN Community 2015: Managing integration for better jobs and shared prosperity
ILO2016g	ILO	ADB and ILO: ASEAN Community 2015: Managing integration for better jobs and shared prosperity, op. cit.	ADB & ILO	2015	ASEAN Community 2015: Managing integration for better jobs and shared prosperity
ILO2016g	ILO	ILO: ASEAN employers’ survey – The role of employers’ organizations in matching skills and increasing mobility across the ASEAN region (Bangkok, 2014	ILO	2014	ASEAN employers’ survey – The role of employers’ organizations in matching skills and increasing mobility across the ASEAN region
ILO2016g	ILO	ILO: ASEAN employers’ survey – The role of employers’ organizations in matching skills and increasing mobility across the ASEAN region (Bangkok, 2014).	ILO	2014	ASEAN employers’ survey – The role of employers’ organizations in matching skills and increasing mobility across the ASEAN region
ILO2017a	ILO	ILO: ASEAN in transformation: Perspectives of enterprises and students on future work (Geneva, 2016).	ILO	2016	ASEAN in transformation: Perspectives of enterprises and students on future work
ILO2016g	ILO	ILO: ASEAN in transformation: The future of jobs at risk of automation (Bangkok, 2016).	ILO	2016	ASEAN in transformation: The future of jobs at risk of automation
ILO2016g	ILO	ILO: ASEAN in transformation: The future of jobs at risk of automation (Bangkok, 2016).	ILO	2016	ASEAN in transformation: The future of jobs at risk of automation
ILO2016g	ILO	ILO: ASEAN in transformation: The future of jobs at risk of automation, op. cit.	ILO	2016	ASEAN in transformation: The future of jobs at risk of automation
ILO2016g	ILO	ILO: ASEAN in transformation: The future of jobs at risk of automation, op. cit.	ILO	2016	ASEAN in transformation: The future of jobs at risk of automation
ILO2018n	ILO	Chang, J.-H.; Huynh, P. 2016. ASEAN in transformation: The future of jobs at risk of automation (Bangkok, ILO Regional Office).	Chang, J.-H., & Huynh, P.	2016	ASEAN in transformation: The future of jobs at risk of automation
WorldBank2020a	World Bank	IMF (International Monetary Fund).2017. Asia and Pacific: Preparing for Choppy Seas. Regional Economic Outlook series. May. Washington, DC: International Monetary Fund.	IMF (International Monetary Fund	2017	Asia and Pacific: Preparing for Choppy Seas
ILO2018z	ILO	Carling, J.; Carino, J.; Sherpa, L.N. 2015. Asia report on climate change and indigenous peoples (Chiang Mai, Asia Indigenous Peoples Pact).	Carling, J., Carino, J., & Sherpa, L. N.	2015	Asia report on climate change and indigenous peoples
ILO2020a	ILO	—. 2018g. Asia-Pacific Employment and Social Outlook 2018: Advancing decent work for sustainable development (Bangkok, ILO Regional Office).	ILO	2018	Asia-Pacific Employment and Social Outlook 2018: Advancing decent work for sustainable development
ILO2020a	ILO	—. Forthcoming c. Asia-Pacific Employment and Social Outlook 2020 (Bangkok, ILO Regional Office).	ILO	Forthcoming	Asia-Pacific Employment and Social Outlook 2020
UNESCO2019a	UNESCO	UNESCO and UNICEF. 2012. Asia-Pacific End of Decade Notes on Education for All, Quality of Education. Bangkok, UNESCO Bangkok, UNICEF EAPRO and UNICEF ROSA.	UNESCO.	2012	Asia-Pacific End of Decade Notes on Education for All,
ILO2016g	ILO	ILO et al.: Asia–Pacific Migration Report 2015: Migrants’ contributions to development (2016).	ILO et al.	2016	Asia–Pacific Migration Report 2015: Migrants’ contributions to development
WEF2017d	WEF	African Development Bank (AFDB), Asian Development Bank (ADB), European Bank for Reconstruction and Development (EBRD), and Inter-American Development Bank (IDB), The Future of Work: Regional Perspectives, 2018.	African Development Bank	2018	Asian Development Bank (ADB
McKinsey2018a	McKinsey	Asian Development Outlook 2018: How technology affects jobs, Asian Development Bank, March 2018	ADB	2018	Asian Development Outlook 2018: How technology affects jobs
WEF2017d	WEF	Asian Development Bank (ADB), Asian Development Outlook 2018: How Technology Affects Jobs, 2018.	Asian Development Bank (ADB)	2018	Asian Development Outlook 2018: How Technology Affects Jobs
WorldBank2020a	World Bank	APO (Asian Productivity Organization). 2017. Asian Productivity Databook. Tokyo: Asian Productivity Organization.	APO (Asian Productivity Organization).	2017	Asian Productivity Databook
PwC2018b	PwC	“ASPIRE – Developing next Gen Talent in Financial Services.” (2018) “ASPIRE – Developing next Gen Talent in Financial Services.” Toronto Financial Services Alliance. http://www.tfsa.ca/aspire/	Toronto Financial Services Alliance	2018	ASPIRE – Developing next Gen Talent in Financial Services.
Deloitte2011a	Deloitte	Banerjee, M. and Sharpe, A. (2008). Assessing Canada’s Ability to Compete for Foreign Direct Investment. Centre for the Study of Living Standards.	Banerjee, M. & Sharpe, A.	2008	Assessing Canada’s Ability to Compete for Foreign Direct Investment
WorldBank2010a	World Bank	Sonobe, T., Y. Mano, J. Akoten, and K. otsuka. 2010. “Assessing the Impact of Management Skill Training in Ghana and Kenya.” In process. Washington, DC: World Bank.	Sonobe, T., Mano, Y., Akoten, J., & otsuka, K.	2010	Assessing the Impact of Management Skill Training in Ghana and Kenya
OECD2014d	OECD	Johnson, A. W. (1999). Assessing the impact of the Sponsor-A-Scholar youth mentoring program on student performance. Technical Report 355, Mathematica Policy Research.	Johnson, A. W.	1999	Assessing the impact of the Sponsor-A-Scholar youth mentoring program on student performance
ILO2018z	ILO	Dhillon, I. 2015. Assessing the relevance and effectiveness of the WHO global code of practice on the international recruitment of health personnel: Evidence and reflection. Available at: www.who.int/workforcealliance/05.pdf [29 Jan. 2018].	Dhillon, I.	2015	Assessing the relevance and effectiveness of the WHO global code of practice on the international recruitment of health personnel: Evidence and reflection
Union2004a	European Union	Pearson, R. et al.Assessing the supply and demand for scientists andtechnologists in Europe.Brighton: Institute for Employment Studies, 2001.(IES report, 377.)	Pearson, R. et al.	2001	Assessing the supply and demand for scientists and technologists in Europe
McKinsey2012a	McKinsey	Assessment of Adult Competencies (PIACC), 2012. OECD, Skills Strategy, 2012.	OECD	2012	Assessment of Adult Competencies (PIACC
PwC2020a	PwC	Federal Energy Regulatory Commission. (2016). Assessment of demand response and advanced metering. Retrieved from https://www.ferc.gov/legal/staff-reports/2016/DR-AMReport2016.pdf	Federal Energy Regulatory Commission	2016	Assessment of demand response and advanced metering
Union2004a	European Union	Parkes, D.Assessment of education systems: literature review.Turin:European Training Foundation, 2003a.	Parkes, D.	2003	Assessment of education systems: literature review
ILO2015e	ILO	Organisation for Economic Co-operation and Development. 2012. Assessment of results of joint questionnaire between OECD, EUROSTAT and WHO (Europe) on health workforce statistics (with a focus on doctors). OECD Health Data National Correspondents, Paris, 11-12 October 2012, DELS/HEA/HD(2012)2 (Paris)	Organisation for Economic Co-operation & Development	2012	Assessment of results of joint questionnaire between OECD, EUROSTAT and WHO (Europe) on health workforce statistics (with a focus on doctors)
Union2018c	European Union	PPMI, and DG EAC. 2016. Assessment of the Impact of the European Copyright Framework on Digitally Supported Education and Training Practices Final Report. Luxembourg: Publications http://bookshop.europa.eu/uri?target=EUB:NOTICE:NC0115883:EN:HTML.	PPMI, & DG EAC	2016	Assessment of the Impact of the European Copyright Framework on Digitally Supported Education and Training Practices Final Report
Union2020a	European Union	European Commission (2016c). Assessment report on PES capacity: 2016. Luxembourg: Publications Office. https://publications.europa.eu/en/publication-detail/-/ publication/5407aa8d-e13a-11e6-ad7c-01aa75ed71a1	European Commission	2016	Assessment report on PES capacity: 2016
Union2020a	European Union	European Commission (2017c). Assessment report on PES capacity: 2017. Luxembourg: Publications Office. https://publications.europa.eu/en/publication-detail/-/ publication/7f2b39a6-0184-11e8-b8f5-01aa75ed71a1	European Commission	2017	Assessment report on PES capacity: 2017
ILO2016m	ILO	Sattinger, M. (2012) Assignment models and quantitative mismatches. Albany: Department of Economics, University of Albany. http://www.albany.edu/economics/research/seminar/files/Michael%20Sattinger.pdf	Sattinger, M.	2012	Assignment models and quantitative mismatches
ILO2017l	ILO	Sattinger, M. (2012) Assignment models and quantitative mismatches. University of Albany (mimeo). http://www.albany.edu/economics/research/seminar/files/Michael%20Sattinger.pdf	Sattinger, M.	2012	Assignment models and quantitative mismatches
WorldBank2019a	World Bank	Ferreyra, María Marta, Ciro Avitabile, Javier Botero Álvarez, Francisco Haimovich Paz, and Sergio Urzúa. 2017. At a Crossroads: Higher Education in Latin America and the Caribbean. Directions in Development: Human Development Series. Washing- ton, DC: World Bank.	Ferreyra, M., Avitabile, C., Botero, J., Haimovich, F., & Urzúa, S.	2017	At a Crossroads: Higher Education in Latin America and the Caribbean. Directions in Development: Human Development Series
Deloitte2016a	Deloitte	Zillman, C., "At Davos, IBM CEO Ginni Rometty Downplays Fears of a Robot Takeover", Fortune, January 18, 2017, http://fortune.com/2017/01/18/ibm-ceo-ginni-rometty-ai-davos/	Zillman, C.	2017	At Davos, IBM CEO Ginni Rometty Downplays Fears of a Robot Takeover
Accenture2017f	Accenture	Harvard Business Review: AT&T’s Talent Overhaul, 2016	Donovan, J. & Benko, C	2016	AT&T’s Talent Overhaul
Accenture2017g	Accenture	Harvard Business Review: AT&T’s Talent Overhaul, 2016	Donovan, J. & Benko, C	2016	AT&T’s Talent Overhaul
Accenture2018b	Accenture	Donovan, J. & Benko, C., “AT&T’s Talent Overhaul”, Harvard Business Review, October2016. [Accessed 2 August 2018]. https://hbr.org/2016/10/atts-talent-overhaul	Donovan, J., & Benko, C.	2016	AT&T’s Talent Overhaul
BCG2019c	BCG	Donovan, J. and C. Benko, AT&T’s Talent Overhaul, Harvard Business Review, 2016, https://hbr.org/2016/10/atts-talent-overhaul.	Donovan, J., & Benko, C.	2016	AT&T’s Talent Overhaul
Deloitte2017a	Deloitte	John Donovan and Cathy Benko, “AT&T’s talent overhaul,” Harvard Business Review, October, 2016, https://hbr.	Donovan, J., & Benko, C.	2016	AT&T’s talent overhaul
Deloitte2017a	Deloitte	John Donovan and Cathy Benko, “AT&T’s talent overhaul,” Harvard Business Review, October 2016, https://hbr. org/2016/10/atts-talent-overhaul, accessed October 3, 2016.	Donovan, J., & Benko, C.	2016	AT&T’s talent overhaul
WEF2019b	WEF	Donovan, J. and C. Benko, AT&T’s Talent Overhaul, Harvard Business Review, 2016, https://hbr.org/2016/10/atts-talent-overhaul	Donovan, J., & Benko, C	2016	AT&T’s Talent Overhaul
ILO2020c	ILO	Economic Commission for Latin America and the Caribbean (ECLAC). 2018. Atlas of migration in northern Central America (Santiago).	ELAC	2018	Atlas of migration in northern Central America
OECD2018g	OECD	Haste, H. (2018), Attitudes and Values and the OECD Learning Framework 2030: A critical review of definitions, concepts and data.	Haste, H.	2018	Attitudes and Values and the OECD Learning Framework 2030: A critical review of definitions, concepts and data
McKinsey2017e	McKinsey	European Commission. Attitudes towards the impact of digitisation and automation on daily life. Special Eurobarometer 460, May 2017, ec.europa.eu.	European Commission	2017	Attitudes towards the impact of digitisation and automation on daily life
Deloitte2019g	Deloitte	Deloitte, Augmented government: Transforming government services through augmented reality, 2013.	Deloitte	2013	Augmented government: Transforming government services through augmented reality
Deloitte2019d	Deloitte	CEDA Australia’s future workforce?, 2015, <https://www.ceda.com.au/CEDA/media/ ResearchCatalogueDocuments/Research%20and%20Policy/PDF/26792-Futureworkforce_June2015.pdf>.	Committee for Economic Development of Australia	2015	Australia’s future workforce?
PwC2018c	PwC	Committee for Economic Development of Australia 2015, Australia’s future workforce?, < http://ceda. com.au/Research-and-policy/All-CEDA-research/ Research-catalogue/Australia-s-future-workforce>.	Committee for Economic Development of Australia	2015	Australia’s future workforce?
WEF2018b	WEF	Australia Government Department of Foreign Affairs and Trade, Australia’s Top 10 Goods & Services Exports and Imports, http://dfat.gov.au/trade/ resources/trade-at-a-glance/pages/top-goods-services.aspx.	Australia Government Department of Foreign Affairs and Trade	NA	Australia’s Top 10 Goods & Services Exports and Imports
OECD2019e	OECD	Australian Curriculum, Assessment and Reporting Authority ACARA (2018). Accessed 5 October 2018 at http://australiancurriculum.edu.au/f-10-curriculum/humanities-and-social-sciences/	Australian Curriculum, Assessment., & Reporting Authority ACARA	2018	Australian Curriculum, Assessment and Reporting Authority ACARA
PwC2018c	PwC	IP Australia 2017, Australian Intellectual Property Report 2017, <https://www.ipaustralia.gov.au/ip-report-2017>.	IP Australia	2017	Australian Intellectual Property Report
BCG2006a	BCG	BCG,Australian Manager of the 21st Century, Enterprising Nation Publication, December 1995	BCG	1995	Australian Manager of the 21st Century
OECD2016e	OECD	OECD, based on Australian, Canadian and European labour force surveys, April 2016.	OECD	2016	Australian, Canadian and European labour force surveys
Union2018a	European Union	European Parliamentary Research Service. (2017). Author: Monika Kiss. Members' Research Service.	European Parliamentary Research Service.	2017	Author: Monika Kiss. Members' Research Service.
OECD2019c	OECD	Underwood, C. (2017), Automated Journalism - AI Applications at New York Times, Reuters, and Other Media Giants, Techemergence, https://www.techemergence.com/automatedjournalism-applications/ (accessed on 11 December 2017).	Underwood, C.	2017	Automated Journalism - AI Applications at New York Times, Reuters, and Other Media Giants, Techemergence
PwC2018b	PwC	“Automation Across the Nation: Understanding the Potential Impacts of Technological Trends across Canada.” (2017) Lamb, Creig, and Matt Lo. Brookfield Institute. http://brookfieldinstitute.ca/wp-content/uploads/2017/06/Automation-Across-the-Nation-ONLINE.pdf	Lamb, C., & Lo, M.	2017	Automation Across the Nation: Understanding the Potential Impacts of Technological Trends across Canada.
McKinsey2019b	McKinsey	McKay, Conor, Ethan Pollack, and Alastair Fitzpayne, Automation and a changing economy, Aspen Institute Future of Work Initiative, April 2019.	McKay, C., Pollack, E., & Fitzpayne, A.	2019	Automation and a changing economy
Deloitte2016a	Deloitte	Song, Michelle, "Automation and AI- is your job next?", DMZ, December 27, 2016, https://dmz.ryerson.ca/automation-ai-job-next/	Song, M.	2016	Automation and AI- is your job next?
Deloitte2016a	Deloitte	The Economist, "Automation and anxiety", June 25, 2016, https://www.economist.com/news/special-report/21700758-will-smarter- machines-cause-mass-unemployment-automation-and-anxiety	The Economist	2016	Automation and anxiety
McKinsey2019b	McKinsey	Muro, Mark, Robert Maxim, and Jacob Whiton, Automation and artificial intelligence: How machines are affecting people and places, Metropolitan Policy Program, Brookings Institution, January 2019.	Muro, M., Maxim, R., & Whiton, J.	2019	Automation and artificial intelligence: How machines are affecting people and places
ILO2018b	ILO	Organisation for Economic Co-operation and Development (OECD). 2016. Automation and independent work in a digital economy, Policy Brief on the Future of Work, May (Paris).	Organisation for Economic Co-operation & Development	2016	Automation and independent work in a digital economy
ILO2018d	ILO	Organisation for Economic Co-operation and Development (OECD). 2016. Automation and independent work in a digital economy, Policy Brief on the Future of Work (Paris).	Organisation for Economic Co-operation & Development	2016	Automation and independent work in a digital economy
OECD2017c	OECD	OECD (2016c), “Automation and independent work in a Digital Economy”, OECD Policy Briefs on the Future of Work, May 2016, http://www.oecd.org/ employment/emp/Policy%20brief%20- %20Automation%20and%20Independent%20Work%2 0in%20a%20Digital%20Economy.pdf.	OECD	2016	Automation and independent work in a Digital Economy
OECD2017g	OECD	OECD (2016), "Automation and Independent Work in a Digital Economy", Policy Brief on The Future of Work.	OECD	2016	Automation and Independent Work in a Digital Economy
ILO2019a	ILO	OECD (Organisation for Economic Co-operation and Development). 2016. Automation and independent work in a digital economy, Policy Brief on the Future of Work (Paris).	OECD	2016	Automation and independent work in a digital economy,
Deloitte2016a	Deloitte	OECD, "Automation and Independent Work in a Digital Economy", Policy Brief on the Future of Work, OECD Publishing, Paris, May 2016, http://www.oecd.org/employment/Automation-and-independent-work-in-a-digital-economy-2016.pdf	OECD	2016	Automation and Independent Work in a Digital Economy, Policy Brief on the Future of Work
McKinsey2019b	McKinsey	Baboolall, David, Duwain Pinder, Shelley Stewart III, and Jason Wright, “Automation and the future of the African-American workforce,” November 2018, McKinsey.com.	Baboolall, D., Pinder, D., Stewart, S., III, & Wright, J.	2018	Automation and the future of the African-American workforce
WEF2019b	WEF	Bughin, J., E. Hazan, S. Lund, P. Dahlstrom, A. Wiesinger and A. Subramaniam, Automation and the workforce of the future, McKinsey Global Institute, 2018.	Bughin, J., Hazan, E., Lund, S., Dahlstrom, P., Wiesinger, A., & Subramaniam, A.	2018	Automation and the workforce of the future
McKinsey2019b	McKinsey	Smith, Aaron, and Monica Anderson, Automation in everyday life, Pew Research Center, October 2017.	Smith, A., & &erson, M.	2017	Automation in everyday life
McKinsey2019b	McKinsey	Dekhne, Ashutosh, Greg Hastings, John Murnane, and Florian Neuhaus, “Automation in logistics: Big opportunity, bigger uncertainty,” April 2019, McKinsey.com.	Dekhne, A., Hastings, G., Murnane, J., & Neuhaus, F.	2019	Automation in logistics: Big opportunity, bigger uncertainty
McKinsey2019b	McKinsey	Begley, Steven, Bryan Hancock, Thomas Kilroy, and Sajal Kohli, “Automation in retail: An executive overview for getting ready,” May 2019, McKinsey.com.	Begley, S., Hancock, B., Kilroy, T., & Kohli, S.	2019	Automation in retail: An executive overview for getting ready
Deloitte2016a	Deloitte	Various authors, “Automation is here to stay... but what about your workforce? Preparing your organization for the new worker ecosystem”, Deloitte, 2017, https://www2.deloitte.com/global/en/pages/financial-services/articles/automation-here-stay-but- what-about-your-workforce.html	Bovaird, V., Kundu, S., Moir, J., Sanmugananthan, S., & Turk, D.	2017	Automation is here to stay... but what about your workforce? Preparing your organization for the new worker ecosystem
Deloitte2016a	Deloitte	Various authors, “Automation is here to stay... but what about your workforce? Preparing your organization for the new worker ecosystem”, Deloitte, 2017, https://www2.deloitte.com/global/en/pages/financial-services/articles/automation-here-stay-but- what-about-your-workforce.html	Bovaird, V., Kundu, S., Moir, J., Sanmugananthan, S., & Turk, D.	2017	Automation is here to stay... but what about your workforce? Preparing your organization for the new worker ecosystem
Union2019a	European Union	https://www.weforum.org/agenda/2017/07/why-women-are-twice-as-likely-as-men-to-lose-their-job-to-robots. Last accessed on 20 March 2019.	World Economic Forum	NA	Automation will affect women twice as much as men. This is why
Union2019b	European Union	EUROFOUND, Automation, Digitalisation and Platforms: Implications for Work and Employment, May 2018	Eurofound	2018	Automation, Digitalisation and Platforms: Implications for Work and Employment
McKinsey2017b	McKinsey	Kromann, Lene, and Anders Sorensen, Automation, performance and international competition: Firm-level comparisons of process innovation, Copenhagen Business School, 2015.	Kromann, L., & Sorensen, A.	2015	Automation, performance and international competition: Firm-level comparisons of process innovation
Deloitte2019g	Deloitte	Ljubica Nedelkoska and Glenda Quintini, Automation, skills use and training, Organisation for Economic Co-operation and Development (OECD), March 14, 2018.	Nedelkoska, L. & Quintini, G.	2018	Automation, skills use and training
Deloitte2011a	Deloitte	Organisation for the Economic Co-Operation and Development (2010). OECD StatExtracts, Average Annual Hours Actually	OECD	2010	Average Annual Hours Actually
Deloitte2016a	Deloitte	Statistics Canada. “Average hourly wages of employees by selected characteristics and occupation, unadjusted data, by province”. CANSIM tables 282-0151 and 282-0073. September 2017. http://www.statcan.gc.ca/tables-tableaux/sum-som/l01/ cst01/labr69a-eng.htm	Statistics Canada	2017	Average hourly wages of employees by selected characteristics and occupation, unadjusted data, by province”
ILO2020c	ILO	—. 2018b. Avoiding unemployment is not enough: An analysis of other forms of labour underutilization, Spotlight on Work Statistics No. 4 (Geneva).	ILO	2018	Avoiding unemployment is not enough: An analysis of other forms of labour underutilization
ILO2020a	ILO	—. 2018a. Avoiding unemployment is not enough: An analysis of other forms of labour underutilization, ILOSTAT Spotlight on Work Statistics No. 4 (Geneva).	ILO	2018	Avoiding unemployment is not enough: An analysis of other forms of labour underutilization, ILOSTAT Spotlight on Work Statistics No
OECD2019J	OECD	Arias, O. S., Sánchez-Páramo, C., Dávalos, M. E., Santos, I., Tiongson, E. R., Gruen, C., . . . Cancho, C. A. (2014). Back to Work: Growing with Jobs in Europe and Central Asia. The World Bank.	Arias, O. S., Sánchez-Páramo, C., Dávalos, M. E., Santos, I., Tiongson, E. R., Gruen, C., . . . Cancho, C. A.	2014	Back to Work: Growing with Jobs in Europe and Central Asia
Union2016b	European Union	OECD, Back to work: Sweden Improving the Re-employment Prospects of Displaced Workers. http://www.keepeek.com/ Digital-Asset-Management/oecd/employment/back-to-worksweden_9789264246812-en#page47	OECD	NA	Back to work: Sweden Improving the Re-employment Prospects of Displaced Workers
ILO2016m	ILO	Matthew, M. (2008). Backasting 101: collaborative strategy development for information architects. ASIS&T IA summit pre-conference, 10 April 2008, Silver Spring, MD. http://www.slideshare.net/mmilan/backcasting-101-finalpublic	Matthew, M.	2008	Backasting 101: collaborative strategy development for information architects
WorldBank2019a	World Bank	OECD (Organisation for Economic Co-operation and Development). 2017. “Background Brief: Inclusive Framework on BEPS.” Paris, January. http://www.oecd .org/tax/beps/background-brief-inclusive-framework-for-beps-implementation .pdf.	OECD	2017	Background Brief: Inclusive Framework on BEPS
PwC2018c	PwC	OECD 2016, Skills for a Digital World, Background Paper for Ministerial Panel 4.2, Directorate for Science, Technology and Innovation Committee on Digital Economy Policy.	OECD	2016	Background Paper for Ministerial Panel 4.2
OECD2016b	OECD	OECD (2014a), “Background Paper prepared by the OECD”, G20-OECD-EC Conference on Quality Apprenticeships for Giving Youth a Better Start in the Labour Market, OECD Conference Centre, Paris, 9 April 2014, available at: http://www.oecd.org/els/emp/G20-OECDEC%20Apprenticeship%20Conference_Issues%20Paper.pdf (accessed 8 February, 2016).	OECD	2014	Background Paper prepared by the OECD”, G20-OECD-EC Conference on Quality Apprenticeships for Giving Youth a Better Start in the Labour Market
WEF2017a	WEF	Center for Education Innovations, Badiliko Digital Hubs, https://goo.gl/ SEkQYH.	Center for Education Innovations	NA	Badiliko Digital Hubs
ILO2017a	ILO	IMF: Balance of payments and international investment position statistics (BOP/IIP), IMF Data access to microeconomic and financial data. Available at: http://data.imf.org/?sk=7A51304B-6426-40C0-83DDCA473CA1FD52 [Dec. 2017). I	IMF	2017	Balance of payments and international investment position statistics (BOP/IIP)
WorldBank2020a	World Bank	World Bank. 2019u. Bangladesh Development Update. October. Washington, DC: World Bank.	World Bank.	2019	Bangladesh Development Update
ILO2019c	ILO	World Bank. 2016. Bangladesh: Building resilience to climate change (Washington, DC).	World Bank	2016	Bangladesh: Building resilience to climate change
ILO2018z	ILO	Philip, K. 2014. Bargaining for equality (Brussels, European Trade Union Confederation).	Philip, K.	2014	Bargaining for equality
McKinsey2019c	McKinsey	FLACSO-Guatemala, Barriers to electoral participation in Guatemala: Diagnostic of 4 municipalities, 2007.	F.L.A.C.S.O.-Guatemala.	2007	Barriers to electoral participation in Guatemala: Diagnostic of 4 municipalities
PwC2018c	PwC	Adair, T., and Temple, J. 2012, Barriers to mature age labour force engagement in Australia: report on the 2011-12 National Survey on the Barriers to Employment for Mature Age People, DEEWR, Canberra.	Adair, T., & Temple, J.	2012	Barriers to mature age labour force engagement in Australia: report on the 2011-12 National Survey on the Barriers to Employment for Mature Age People
McKinsey2018a	McKinsey	Peter Jacobs, Bart Schlatmann, and Deepak Mahadevan,“ING’s agile transformation,” McKinsey Quarterly,January 2017.	Jacobs, P.	2017	Bart Schlatmann, and Deepak Mahadevan,“ING’s agile transformation
ILO2016a	ILO	Crivelli, E.; de Mooij, R.; Keen, M. 2015. Base erosion, profit shifting and developing countries (Washington D.C., International Monetary Fund).	Crivelli, E., de Mooij, R., & Keen, M.	2015	Base erosion, profit shifting and developing countries
WEF2017d	WEF	Organisation for Economic Co-operation and Development (OECD), Basic income as a policy option: Can it add up?, 2017.	Organisation for Economic Co-operation & Development (OECD)	2017	Basic income as a policy option: Can it add up
ILO2018o	ILO	Organisation for Economic Co-operation and Development (OECD). 2017. Basic income as a policy option: Can it add up? Policy Brief on the Future of Work (Paris).	Organisation for Economic Co-operation & Development (OECD)	2017	Basic income as a policy option: Can it add up?
ILO2018f	ILO	—. 2017. Basic income as a policy option: Can it add up? Policy Brief on the Future of Work (Paris).	OECD	2017	Basic income as a policy option: Can it add up? Policy Brief on the Future of Work
OECD2017g	OECD	Browne, J. and H. Immervoll (2017), "Basic Income as a Policy Option: Illustrating costs and distributional implications for selected countries", Technical background note.	Browne, J., & Immervoll, H.	2017	Basic Income as a Policy Option: Illustrating costs and distributional implications for selected countries
ILO2017a	ILO	See, for instance, OECD: Basic income as policy option (Paris, 2017).	OECD	2017	Basic income as policy option
OECD2017h	OECD	OECD (2017), “Basic Income: A viable policy option?”, OECD Publishing, Paris.	OECD	2017	Basic Income: A viable policy option?
OECD2019n	OECD	Basic Survey of Human Resource Development (2016) (Japan),	Basic Survey of Human Resource Development	2016	Basic Survey of Human Resource Development
OECD2015b	OECD	British Columbia Ministry of Education (n.d.), “BC Performance Standards – Social Responsibility: A Framework”, Ministry of Education website, www.bced.gov.bc.ca/perf_stands/social_resp.htm (accessed 10 September 2014).	British Columbia Ministry of Education	NA	BC Performance Standards – Social Responsibility: A Framework
BCG2006a	BCG	BCG Internal Reports, 2004	BCG	2004	BCG Internal Reports
ILO2018g	ILO	OECD. 2016. Be flexible! Background brief on how workplace flexibility can help European employees to balance work and family (Paris, Organisation for Economic Co-operation and Development).	OECD	2016	Be flexible! Background brief on how workplace flexibility can help European employees to balance work and family
OECD2017c	OECD	OECD (2016e), “Be Flexible! Background Brief on how Workplace Flexibility can help European Employees to balance Work and Family”.	OECD	2016	Be Flexible! Background Brief on how Workplace Flexibility can help European Employees to balance Work and Family
OECD2019n	OECD	OECD (2016), Be Flexible! Background brief on how workplace flexibility can help European employees to balance work and family, https://www.oecd.org/els/family/Be-FlexibleBackgrounder-Workplace-Flexibility.pdf (accessed on 27 November 2018).	OECD	2016	Be Flexible! Background brief on how workplace flexibility can help European employees to balance work and family
BCG2019c	BCG	Ketzner, L., S. Cailliau, G. Mallory, K. von Szczepanski, S. Hattori, P. Plouvier and J. Justus, Becoming a Digital Frontrunner in Aerospace and Defense, Boston Consulting Group, 6 July 2017, http://image- src.bcg.com/Images/BCG-Becoming-a-Digital-Frontrunner-in- Aerospace-and-Defense-July-2017-2_tcm58-163451.pdf.	Ketzner, L., Cailliau, S., Mallory, G., Szczepanski, K., Hattori, S., Plouvier, P., & Justus, J.	2017	Becoming a Digital Frontrunner in Aerospace and Defense
Deloitte2015a	Deloitte	Josh Bersin, “Becoming irresistible: A new model for employee engagement,” Deloitte Review 16, January 26, 2015, http://dupress.com/ articles/employee-engagement-strategies/.	Bersin, J.	2015	Becoming irresistible: A new model for employee engagement
Deloitte2015a	Deloitte	Josh Bersin, “Becoming irresistible: A new model for employee engagement,” Deloitte Re- view 16, http://dupress.com/articles/employee- engagement-strategies/.	Bersin, J.	2015	Becoming irresistible: A new model for employee engagement
Deloitte2017a	Deloitte	Josh Bersin, “Becoming irresistible: A new model for employee engagement,” Deloitte Review 16, January 26, 2015, https://dupress.deloitte.com/dup-us-en/deloitte-review/issue-16/employee-engagement-strategies.html.	Bersin, J.	2015	Becoming irresistible: A new model for employee engagement
Deloitte2017a	Deloitte	Also see Josh Bersin, “Becoming irresistible: A new model for employee engagement,” Deloitte Review 16, Deloitte University Press, January 26, 2015, https://dupress.deloitte.com/dup- us-en/deloitte-review/issue-16/employee-engagement-strategies.html.	Bersin, J.	2015	Becoming irresistible: A new model for employee engagement
Deloitte2018a	Deloitte	Josh Bersin, Bersin by Deloitte, Deloitte Consulting LLP: Becoming Irresistible: A New Model for Employee Engagement, 2015.	Bersin, J.	2015	Becoming Irresistible: A New Model for Employee Engagement
Deloitte2018d	Deloitte	Josh Bersin, “Becoming irresistible: A new model for employee engagement,” Deloitte Review 16, January 26, 2015.	Bersin, J.	2015	Becoming irresistible: A new model for employee engagement
WEF2016b	WEF	Laurenceau, C. and C. Sloman, Being digital: Embrace the future of work and your people will embrace it with you, Accenture Strategy, 2015.	Laurenceau, C., & Sloman, C	2015	Being digital: Embrace the future of work and your people will embrace it with you
OECD2019i	OECD	OECD (2017), Benchmarking higher education system performance: Conceptual framework and data, Enhancing Higher Education System Performance, http://www.oecd.org/education/skills-beyond-school/Benchmarking%20Report.pdf.	OECD	2017	Benchmarking higher education system performance: Conceptual framework and data
WorldBank2010a	World Bank	Maloney, W. 2009. “Benchmarking Innovation in LAC.” In process. Washington, DC: World Bank	Maloney, W.	2009	Benchmarking Innovation in LAC
OECD2014d	OECD	Aos, S. et al. (2004). Benefits and costs of prevention and early intervention programs for youth. Report 04-07-3901, Washington State Institute for Public Policy, Olympia, WA.	Aos, S. et al.	2004	Benefits and costs of prevention and early intervention programs for youth
McKinsey2018a	McKinsey	Benefits Innovation Fund: Providing seed capital to create innovative portable benefit models, Aspen Institute Future of Work Initiative, March 2017.	Aspen Institute	2017	Benefits Innovation Fund: Providing seed capital to create innovative portable benefit models,
McKinsey2017a	McKinsey	US Council of Economic Advisers, Benefits of competition and indicators of market power, issue brief, updated May 2016.	US Council of Economic Advisers	2016	Benefits of competition and indicators of market power
BCG2015a	BCG	Schweinhart, Lawrence J., “Benefits, Costs, and Explanation of the High/Scope Perry Preschool Program”, High/Scope Educational Research Foundation, April 26, 2003, http://www.highscope.org/ file/Research/PerryProject/Perry-SRCD_2003.pdf.	Schweinhart, L. J.	2003	Benefits, Costs, and Explanation of the High/Scope Perry Preschool Program
WEF2016a	WEF	Schweinhart, Lawrence J., “Benefits, Costs, and Explanation of the High/Scope Perry Preschool Program”, High/Scope Educational Research Foundation, April 26, 2003, http://www.highscope.org/ file/Research/PerryProject/Perry-SRCD_2003.pdf.	Schweinhart, L. J	2003	Benefits, Costs, and Explanation of the High/Scope Perry Preschool Program”
Deloitte2018h	Deloitte	Josh Bersin, Bersin by Deloitte 2017 predictions: everything is digital, Deloitte, January, 2017.	Bersin, J.	2017	Bersin by Deloitte 2017 predictions: everything is digital
McKinsey2019c	McKinsey	The Better Identity Coalition, Better identity in America: A blueprint for policymakers, July 2018.	The Better Identity Coalition	2018	Better identity in America: A blueprint for policymakers
Union2018c	European Union	“Better Internet for Kids - Timeline.” 2018. 2018. https://www.betterinternetforkids.eu/web/portal/policy/better-internet/policyroadmap/timeline.	European Commission	2018	Better Internet for Kids - Timeline
Union2018c	European Union	“Better Internet for Kids Annual Report 2016-17.” 2017. 2017. https://www.betterinternetforkids.eu/bikannualreport2016-17/.	European Commission	2017	Better Internet for Kids Annual Report 2016-17
UNESCO2015c	UNESCO	OECD. 2012. Better Skills Better Jobs Better Lives – OECD: A Strategic Approach to Skills Policies. Paris, OECD Publishing. http://www.oecd-ilibrary.org/education/better-skills-better-jobs- better-lives_9789264177338-en	OECD	2012	Better Skills Better Jobs Better Lives – OECD: A Strategic Approach to Skills Policies
ILO2017l	ILO	OECD (2012). Better skills, better jobs, better lives: A strategic approach to skills policies, OECD: Paris.	OECD	2012	Better skills, better jobs, better lives: A strategic approach to skills policies
McKinsey2012a	McKinsey	OECD, Better Skills, Better Jobs, Better Lives: A Strategic Approach to Skills Policies, 2012.	OECD	2012	Better Skills, Better Jobs, Better Lives: A Strategic Approach to Skills Policies
McKinsey2012c	McKinsey	Organisation for Economic Co-operation and Development, Better skills, better jobs, better lives: A strategic approach to skills policies, OECD Publishing,May 2012.	OECD	2012	Better skills, better jobs, better lives: A strategic approach to skills policies
McKinsey2018a	McKinsey	Better skills, better jobs, better lives: A strategic approach to skills policies, OECD, July 2012.	OECD	2012	Better skills, better jobs, better lives: A strategic approach to skills policies
ILO2018v	ILO	OECD and ILO (2017b). Better Use of Skills in the Workplace: Why It Matters for Productivity and Local Jobs. OECD Publishing. Paris.	OECD & ILO	2017	Better Use of Skills in the Workplace: Why It Matters for Productivity and Local Jobs.
ILO2016g	ILO	ILO and IFC Better Work Programme: Impact Brief: Better Work Viet Nam (June 2013). Available at: http://betterwork.org/global/wp-content/uploads/Vietnam-Impact-Brief-Rnd5_LR.pdf.	ILO & IFC Better Work Programme	2013	Better Work Viet Nam
McKinsey2012d	McKinsey	Beyond austerity:A path to economic growth and renewal in Europe, McKinsey Global Institute, October 2010.	McKinsey	2010	Beyond austerity:A path to economic growth and renewal in Europe
WEF2017d	WEF	Davenport, Thomas and Julia Kirby, Beyond Automation, Harvard Business Review, June 2015.	Davenport, T., & Kirby, J	2015	Beyond Automation
ILO2017d	ILO	Alain Supiot, ed., BEYOND EMPLOYMENT:CHANGES IN WORK AND THE FUTURE OF LABOUR LAW IN EUROPE(2001)	Supiot, A.	2001	BEYOND EMPLOYMENT:CHANGES IN WORK AND THE FUTURE OF LABOUR LAW IN EUROPE
ILO2018k	ILO	Costanza, R.; Hart, M.; Talberth, J.; Posner, S. 2009. Beyond GDP: The need for new measures of progress. The Pardee Papers No. 4 (Boston, Boston University). Available at: https://pdxscholar.library. pdx.edu/cgi/viewcontent.cgi?article=1010&context=iss_pub	Costanza, R., Hart, M., Talberth, J., & Posner, S.	2009	Beyond GDP: The need for new measures of progress. The Pardee Papers No. 4
Deloitte2019g	Deloitte	Sonny Chheng, Kelly Monahan, and Karen Reid, “Beyond office walls and balance sheets: Culture and the alternative workforce,” Deloitte Review 21, July 2017.	Chheng, S., Monahan, K. & Reid, K.	2017	Beyond office walls and balance sheets: Culture and the alternative workforce
UNESCO2015c	UNESCO	OECD. 2003. Beyond Rhetoric: Adult Learning Policies and Practices. Paris, OECD Publishing.	OECD	2003	Beyond Rhetoric: Adult Learning Policies and Practices
ILO2017j	ILO	Zevi, A.; Zanotti, A.; Soulange, F.; Zelaia, A. 2011. “Beyond the Crisis: Cooperatives, Work, Finance - Generating Wealth for the Long Term”, in CECOP pubblications and discussion about Cooperative Development Strategy. Available at: http://www.cecop.coop/IMG/pdf/beyond_the_crisis_ english-2.pdf [July 2017]	Zevi, A., Zanotti, A., Soulange, F. & Zelaia, A.	2011	Beyond the Crisis: Cooperatives, Work, Finance - Generating Wealth for the Long Term
ILO2015e	ILO	Sengenberger, W. 2011. Beyond the measurement of unemployment and underemployment: the case for extending and amending labour market statistics. International Labour Office (Geneva)	Sengenberger, W.	2011	Beyond the measurement of unemployment and underemployment: the case for extending and amending labour market statistics
McKinsey2018a	McKinsey	Beyond the supercycle: How technology is reshaping resources, McKinsey Global Institute, February 2017.	McKinsey	2017	Beyond the supercycle: How technology is reshaping resources
McKinsey2018a	McKinsey	Beyond the supercycle: How technology is reshaping resources, McKInsey Global Institute, February 2017.	McKinsey	2017	Beyond the supercycle: How technology is reshaping resources
Deloitte2016a	Deloitte	Schwartz, Jeff et al., "Beyond Yahoo: Breaking down the “virtual” versus “campus” debate", Deloitte University Press, January 17, 2014, https://dupress.deloitte.com/dup-us-en/deloitte-review/issue-14/dr14-beyond-yahoo.html	Schwartz, J.	2014	Beyond Yahoo: Breaking down the “virtual” versus “campus” debate
OECD2018g	OECD	Knight, W. (2017). Biased algorithms are everywhere, and no one seems to care. MIT Technology Review. https://www. technologyreview. com/s/608248/biased-algorithms-are-everywhere-and-no-oneseems-to-care/, accessed 20 September 2018.	Knight, W.	2017	Biased algorithms are everywhere, and no one seems to care
ILO2018w	ILO	Grabher-Meyer, N.; Gmyrek, P. 2017. Big data and artificial intelligence in the ILO’s development cooperation. State of play, ideas, opportunities and threats. (Geneva, ILO).	Grabher-Meyer, N., & Gmyrek, P.	2017	Big data and artificial intelligence in the ILO’s development cooperation. State of play, ideas, opportunities and threats
PwC2018b	PwC	“Big Data and the Intelligence Economy.” (2015) Information and Communications Technology Council (ICTC). https://www.ictc-ctic.ca/wp-content/uploads/2015/12/BIG-DATA-2015.pdf	Information & Communications Technology Council (ICTC)	2015	Big Data and the Intelligence Economy.
PwC2018b	PwC	“Big Data and the Intelligence Economy.” (2015) Information and Communications Technology Council (ICTC).	Information & Communications Technology Council (ICTC)	2015	Big Data and the Intelligence Economy.
ILO2018n	ILO	United Nations Global Pulse. 2013. Big data for development: A primer (New York).	United Nations Global Pulse	2013	Big data for development: A primer
Union2018c	European Union	Berendt, Bettina, Allison Littlejohn, Philippe Kern, Piotr Mitros, Xanthe Shacklock, and Michael Blakemore. 2017. “Big Data for Monitoring Educational Systems.” Website. Directorate-General for Education and Culture. https://publications.europa.eu/en/publication-detail/-/publication/94cb5fc8-473e- 11e7-aea8-01aa75ed71a1.	Berendt, B., Littlejohn, A., Kern, P., Mitros, P., Shacklock, X., & Blakemore, M.	2017	Big Data for Monitoring Educational Systems
McKinsey2019c	McKinsey	McKinsey Global Institute, Big data: The next frontier for innovation, competition, and productivity, May 2011.	McKinsey Global Institute	2011	Big data: The next frontier for innovation
McKinsey2017a	McKinsey	McKinsey Global Institute, Big data: The next frontier for innovation, competition, and productivity, May 2011.	McKinsey Global Institute	2011	Big data: The next frontier for innovation, competition, and productivity
Deloitte2014b	Deloitte	Deloitte, Big demands and high expectations: The Deloitte Millennial survey, January 2014, http://www2.deloitte.com/content/dam/ Deloitte/global/Documents/About-Deloitte/ gx-dttl-2014-millennial-survey-report.pdf.	Deloitte	2014	Big demands and high expectations: The Deloitte Millennial survey
Deloitte2017a	Deloitte	Deloitte Touche Tohmatsu Limited, Big demands and high expectations: The Deloitte Millennial Survey: Executive summary, January 2014, http://www2.deloitte.com/content/dam/Deloitte/global/Documents/About-Deloitte/gx- dttl-2014-millennial-survey-report.pdf.	Deloitte Touche Tohmatsu Limited	2014	Big demands and high expectations: The Deloitte Millennial Survey: Executive summary
OECD2019i	OECD	Schweizerische Konferenz der kantonalen Erziehungsdirektoren (2015), Bilanz 2015. Harmonisierung der verfassungsmässigen Eckwerte gemäss Artikel 62 Absatz 4 BV für den Bereich der obligatorischen Schule: Verabschiedung und Veröffentlichung, https://edudoc.ch/record/117954/files/pb_bilanz2015_d.pdf (accessed on 14 January 2019).	Schweizerische Konferenz der kantonalen Erziehungsdirektoren	2015	Bilanz 2015. Harmonisierung der verfassungsmässigen Eckwerte gemäss Artikel 62 Absatz 4 BV für den Bereich der obligatorischen Schule: Verabschiedung und Veröffentlichung
OECD2018g	OECD	Mayor, Adrienne. Bio-techne. Aeon (16 May 2016), https://aeon.co/essays/replicants-and-robots-whatcan-the-ancient-greeks-teach-us, accessed 10 August 2018.	Adrienne, M.	2016	Bio-techne
Union2009b	European Union	Edwards, R. et al. (2008). Biofuels in the European context: facts and uncertainties. Petten: European Commission Joint Research Centre (JRC44464, 2008).	Edwards, R. et al.	2008	Biofuels in the European context: facts and uncertainties
PwC2020a	PwC	Natural Resources Canada. (2016). Biomass resources. Retrieved from https://www.nrcan.gc.ca/energy/energysources-distribution/renewables/bioenergy-systems/ biomass-resources/7389.	Natural Resources Canada	2016	Biomass resources
McKinsey2019c	McKinsey	Apland, Kara et al., Birth registration and children’s rights: A complex story, Plan International Headquarters, 2014.	Apl&, K., et al.	2014	Birth registration and children’s rights: A complex story
McKinsey2019c	McKinsey	Dunning, Casey, Alan Gelb, and Sneha Raghavan, Birth registration, legal identity, and the post-2015 agenda, Center for Global Development, September 2014.	Dunning, C., Gelb, A., & Raghavan, S.	2014	Birth registration, legal identity, and the post-2015 agenda
ILO2020a	ILO	Wilson, V. 2019. Black unemployment is at least twice as high as white unemployment at the national level and in 14 states and the District of Columbia (Washington, DC, Economic Policy Institute).	Wilson, V.	2019	Black unemployment is at least twice as high as white unemployment at the national level and in 14 states and the District of Columbia
PwC2020a	PwC	John, N. (2018). Blockchain can revolutionise the energy industry in Africa. World Economic Forum. Retrieved from https://www.weforum.org/agenda/2018/11/blockchain-willchange-the-face-of-renewable-energy-in-africa-here-s-how/	John, N.	2018	Blockchain can revolutionise the energy industry in Africa
OECD2019i	OECD	Inamorato Dos Santos, A. (ed.) (2017), Blockchain in Education, Publications Office of the European Union, http://dx.doi.org/10.2760/60649.	Inamorato Dos Santos, A.	2017	Blockchain in Education
Union2019a	European Union	Joint Research Centre (JRC) (2017). EUR 28778 EN Joint Research Centre: Grech, A. and Camilleri, A. F. Blockchain in Education. Inamorato dos Santos, A. (ed.)	Grech, A. & Camilleri, A. F.	2017	Blockchain in Education
McKinsey2019c	McKinsey	Yaga, Dylan et al., Blockchain technology overview, National Institute of Standards and Technology, US Department of Commerce, https://doi.org/10.6028/NIST.IR.8202.	Yaga, D., et al.	2018	Blockchain technology overview, National Institute of Standards and Technology
Union2018e	European Union	European Commission (2017b). Blueprint for sectoral cooperation on skills: responding to skills mismatches at sectoral level. Luxembourg: Publications Office. http://ec.europa.eu/social/main.jsp?catId=738&langId=en&pubId=7969	European Commission	2017	Blueprint for sectoral cooperation on skills: responding to skills mismatches at sectoral level
Union2009b	European Union	BVET (2007). –Board of vocational education and training. Skills for sustainability. Sydney: New South Wales Department for education and training	BVET	2007	Board of vocational education and training. Skills for sustainability
WorldBank2020a	World Bank	IMF (International Monetary Fund).2016b. “Bolivia: 2016 Article IV Staff Report.” IMF Country Report 16/387, International Monetary Fund, Washington, DC.	IMF (International Monetary Fund	2016	Bolivia: 2016 Article IV Staff Report.”
McKinsey2019c	McKinsey	Centre for Public Impact, Bolsa Familia in Brazil.	Centre for Public Impact	NA	Bolsa Familia in Brazil.
Deloitte2016a	Deloitte	Wetzel, D. & Economico, V., "Bolsa Família: Brazil’s Quiet Revolution", The World Bank, November 4, 2013, http://www.worldbank. org/en/news/opinion/2013/11/04/bolsa-familia-Brazil-quiet-revolution	Wetzel, D., & Economico, V.	2013	Bolsa Família: Brazil’s Quiet Revolution
WorldBank2010a	World Bank	White, H. 2004. Books, buildings, and learning outcomes. Washington, DC: World Bank.	White, H.	2004	Books, buildings, and learning outcomes
ILO2018a	ILO	Gaikwad, S. et al. 2016. Boomerang: Rebounding the consequences of reputation feedback on crowdsourcing platforms (Stanford, CA, Stanford University). Available at: http://web.media.mit. edu/~gaikwad/assets/publications/boomerang-uist.pdf	Gaikwad, S. et al.	2016	Boomerang: Rebounding the consequences of reputation feedback on crowdsourcing platforms
Deloitte2017a	Deloitte	Steelcase, Boosting employee engagement, November 12, 2014, www.steelcase.com/insights/articles/boosting- employee-engagement-place-matters/.	Steelcase	2014	Boosting employee engagement
WorldBank2016c	World Bank	World Bank. 2014. “Botswana Labor Market Signals on Demand for Skills”. World Bank, Washington, DC.	World Bank	2014	Botswana Labor Market Signals on Demand for Skills
Union2018a	European Union	Schellinger, A. (Ed.). (2015). Brain Drain – Brain Gain: European Labour Markets in Times of Crisis. Retrieved from http://library.fes.de/pdf-files/id/ipa/12032.pdf	Schellinger, A.	2015	Brain Drain – Brain Gain: European Labour Markets in Times of Crisis.
OECD2011a	OECD	Bloom, M. and M. Grant (2001), “Brain Gain: the Economic Benefit of Recognizing Learning and Learning Credentials in Canada”, The Conference Board of Canada.	Bloom, M., & Grant, M.	2001	Brain Gain: the Economic Benefit of Recognizing Learning and Learning Credentials in Canada
Accenture2017d	Accenture	Accenture, Brain Science to make learning stick, 2016	Accenture	2016	Brain Science to make learning stick,
Deloitte2018h	Deloitte	William D. Eggers and John Hagel, Brawn from brains: talent, policy, and the future of American competitiveness, Deloitte University Press, September 27, 2012.	Eggers, W. D. & Hagel, J.	2012	Brawn from brains: talent, policy, and the future of American competitiveness
Deloitte2016a	Deloitte	The World Bank, "Brazil’s Bolsa Familia Program Celebrates Progress in Lifting Families out of Poverty", December 19, 2005, http:// web.worldbank.org/WBSITE/EXTERNAL/NEWS/0,,contentMDK:20702063~pagePK:64257043~piPK:437376~theSitePK:4607,00.html	The World Bank	2005	Brazil’s Bolsa Familia Program Celebrates Progress in Lifting Families out of Poverty
Deloitte2014a	Deloitte	EDUCAUSE, Breakthrough models for college completion: The next generation of models for higher education, October 2013, http://www. educause.edu/library/resources/breakthrough- models-college-completion-next-generation- models-higher-education.	EDUCAUSE	2013	Breakthrough models for college completion: The next generation of models for higher education
BCG2018b	BCG	Accenture, Burning Glass Technologies and Harvard Business School, Bridge the Gap: Re-Building America’s Middle Skills, 2015.	Accenture	2015	Bridge the Gap: Re-Building America’s Middle Skills.
Accenture2017g	Accenture	Accenture: Bridge the Gap: Rebuilding America’s Middle Skills, 2014	Accenture	2014	Bridge the Gap: Rebuilding America’s Middle Skills
ILO2018z	ILO	Gasparini, L.; Marchionni, M. 2015. Bridging gender gaps? The rise and deceleration of female labor force participation in Latin America (La Plata, Center for Distributive, Labor and Social Studies (CEDLAS)).	Gasparini, L., & Marchionni, M.	2015	Bridging gender gaps? The rise and deceleration of female labor force participation in Latin America
Deloitte2016a	Deloitte	Donohue, M., Ronchi, E, & Bernat, L., "Bridging policy silos to boost trust online", OECD Observer, 2016, http://oecdobserver.org/ news/fullstory.php/aid/5589/Bridging_policy_silos_to_boost_trust_online.html	Donohue, M., Ronchi, E., & Bernat, L.	2016	Bridging policy silos to boost trust online
ILO2020c	ILO	—. 2018. Bridging the digital gender divide: Include, upskill, innovate (Paris).	OECD	2018	Bridging the digital gender divide: Include, upskill, innovate
Union2009b	European Union	DTI (2006). Department of Trade and Industry. Bridging the gap between environmental necessity and economic opportunity: first report of the environmental innovations advisory group. London: DTI – Department of Trade and Industry and Defra. Factory for the future: Eureka project (1995). London: DTI – Department of Trade and Industry.	DTI – Department of Trade & Industry	2006	Bridging the gap between environmental necessity and economic opportunity: first report of the environmental innovations advisory group
Union2004a	European Union	SEU – Social Exclusion Unit.Bridging the gap: new opportunities for 16-18 year olds not in education, employment or training.London: StationeryOffice, 1999. Available from Internet:http://www.asylumsupport.info/publications/socialexclusionunit/thegap.pdf [cited 4.2.2004].	SEU – Social Exclusion Unit	1999	Bridging the gap: new opportunities for 16-18 year olds not in education, employment or training
McKinsey2017a	McKinsey	Suominen, Kati, and Jessica A. Lee, Bridging trade finance gaps: State-led innovations to bolster exporting by small and medium-sized firms, Brookings-Rockefeller Project on State and Metropolitan Innovation, January 2015.	Suominen, K., & Lee, J. A.	2015	Bridging trade finance gaps: State-led innovations to bolster exporting by small and medium-sized firms
WEF2017d	WEF	European Centre for the Development of Vocational Training (CEDEFOP), Briefing Note: Preventing skill obsolescence, http://www.cedefop. europa.eu/files/9070_en.pdf, 2012.	European Centre for the Development of Vocational Training (CEDEFOP)	2012	Briefing Note: Preventing skill obsolescence
WEF2016e	WEF	CEDEFOP (European Centre for the Development of Vocational Training), Briefing Note: Preventing Skills Obsolescence, July 2012.	CEDEFOP (European Centre for the Development of Vocational Training)	2012	Briefing Note: Preventing Skills Obsolescence
Union2018c	European Union	European Commission. 2016a. “Bring Your Own Device (BYOD). Key Messages of PLA#1 Hamburg, July 2016.” https://ec.europa.eu/education/sites/education/files/2016-pla-bring-your-owndevice_en.pdf.	European Commission	2016	Bring Your Own Device (BYOD). Key Messages of PLA#1 Hamburg, July 2016
ILO2016h	ILO	Taylor, R. 2002. Britain’s world of work – myths and realities, ESRC Future of Work Seminar Series (Swindon, Economic and Social Research Council). Available at: http://www.leeds.ac.uk/ ESRCFutureofWork/downloads/fow_publication_3.pdf [9 Sept. 2016].	Taylor, R.	2002	Britain’s world of work – myths and realities
Union2018c	European Union	“Broadband Competence Offices Network.” 2017. Digital Single Market. 2017. https://ec.europa.eu/digital-single-market/en/broadband-competence-offices.	European Commission	2017	Broadband Competence Offices Network
Union2018c	European Union	“Broadband Competence Offices Network - 2017 Activity Report.” 2017. Digital Single Market. 2017. https://ec.europa.eu/digital-single-market/en/news/broadband- competence-offices-network-2017-activity-report.	European Commission	2017	Broadband Competence Offices Network - 2017 Activity Report
Union2018c	European Union	“Broadband Days – to Promote Broadband Development at Local Level.” 2017. 2017. http://ec.europa.eu/regional_policy/en/newsroom/news/2017/11/20-11-2017- broadband-days-to-promote-broadband-development-at-local-level.	European Commission	2017	Broadband Days – to Promote Broadband Development at Local Level.
OECD2018d	OECD	OECD (2018), Broadband Portal, www.oecd.org/sti/broadband/oecdbroadbandportal.htm.	OECD	2018	Broadband Portal
PwC2020a	PwC	Government of Canada. (2019). Budget 2019: The Canada Training Benefit. Retrieved from https://www.budget.gc.ca/ 2019/docs/themes/good-jobs-de-bons-emplois-en.html	Government of Canada	2019	Budget 2019: The Canada Training Benefit
McKinsey2017a	McKinsey	Empire State Development, Buffalo Niagara’s strategic plan for prosperity, January 2017. Executive Office of the President and the US Commerce Department, Supply chain innovation: Strengthening America’s small manufacturers, March 2015.	US Department of Commerce	2015	Buffalo Niagara’s strategic plan for prosperity
WEF2017c	WEF	Yang, Jin and Rika Yorozu, Building a Learning Society in Japan, the Republic of Korea and Singapore, UNESCO, 2015, http://unesdoc.unesco.org/images/0023/002325/232547E.pdf.	Yang, J., & Yorozu, R	2015	Building a Learning Society in Japan, the Republic of Korea and Singapore
Union2009b	European Union	HM Government (2007). Building a low carbon economy: unlocking innovation and skills. London: DEFRA.	HM Government	2007	Building a low carbon economy: unlocking innovation and skills
BCG2006a	BCG	‘Building breakthrough businesses with in established organisations’, HBR, May 2005	Govindarajan, V. & Trimble, C.	2005	Building breakthrough businesses with in established organisations
Deloitte2019a	Deloitte	Kristine Dery and Ina M. Sebastian,Building business value with employee experience, MIT CISR Research Briefing 17, no. 6 (2017). Innovation was measured by the percentage of revenues from new products and services introduced in the last two years. Customer satisfaction was measured by industry-adjusted Net Promoter Score (NPS) 2016.	Dery, K., & Sebastian, I. M.	2016	Building business value with employee experience
WEF2016b	WEF	McKinsey Global Institute, Building capabilities for performance, 2014.	McKinsey Global Institute	2014	Building capabilities for performance
UNESCO2018a	UNESCO	Lanvin, Bruno; Passman, Pamela. “Building E-skills for the Digital Age”, The Global Information Technology Report 2007-2008, 2008 World Economic Forum	Lanvin, B., Passman, P.	2008	Building E-skills for the Digital Age
McKinsey2012c	McKinsey	McKinsey Global Institute, Building globally competitive cities: The key to Latin American growth, August 2011.	McKinsey Global Institute	2011	Building globally competitive cities: The key to Latin American growth.
OECD2017d	OECD	European Commission (2015), Building Knowledge on International Cooperation in VET, Publications Office of the European Union, Luxembourg.	European Commission	2015	Building Knowledge on International Cooperation in VET
ILO2018r	ILO	Cedefop (2012). “Building on Skills Forecasts – Comparing Methods and Applications, Conference Proceedings”, Research Paper, No. 18.	Cedefop.	2012	Building on Skills Forecasts – Comparing Methods and Applications, Conference Proceedings
BCG2019c	BCG	Prince, D. and D. Jenkins, Building Pathways to Success for Low-Skill Adult Students: Lessons for Community College Policy and Practice from a Statewide Longitudinal Tracking Study, Community College Research Center, April 2005.	Prince, D., & Jenkins, D.	2005	Building Pathways to Success for Low-Skill Adult Students: Lessons for Community College Policy and Practice from a Statewide Longitudinal Tracking Study
OECD2017d	OECD	Kuczera, M, S. Field and H.C. Windisch (2016), Building Skills for All: A Review of England, OECD Skills Studies, OECD, Paris, www.oecd.org/unitedkingdom/building-skills-for-all-review-of-england.pdf.	Kuczera, M., Field, S., & Windisch, H. C.	2016	Building Skills for All: A Review of England
OECD2017f	OECD	OECD (2016d), Building Skills for All: A Review of England, OECD Skills Studies, OECD, Paris, https://www.oecd.org/unitedkingdom/building-skills-for-all-review-of-england.pdf.	OECD	2016	Building Skills for All: A Review of England
OECD2019i	OECD	OECD (2015), Building Skills For All: A Review of Finland. Policy Insights in Literacy, Numeracy and Digital Skills from the Survey of Adult Skills, OECD Publishing, Paris, http://www.oecd.org/finland/Building-Skills-For-All-A-Review-of-Finland.pdf (accessed on 2 September 2018).	OECD	2015	Building Skills For All: A Review of Finland
UNESCO2015c	UNESCO	Walther, R. 2011. Building skills in the informal sector. Paper commissioned for the EFA Global Monitoring Report. Paris, UNESCO.	Walther, R.	2011	Building skills in the informal sector
WEF2016b	WEF	NESTA, Building the Digital Talent Pipeline: The Business Benefits and How to Get Involved, 2015.	NESTA	2015	Building the Digital Talent Pipeline: The Business Benefits and How to Get Involved
McKinsey2020a	McKinsey	“Building the workforce of tomorrow, today,” McKinsey Quarterly, November 2018.	McKinsey	2018	Building the workforce of tomorrow, today
ILO2020a	ILO	Global Deal; ILO; OECD. 2018. Building trust in a changing world of work (Geneva and Paris, ILO and OECD).	Global Deal & ILO & OECD	2018	Building trust in a changing world of work
Deloitte2017a	Deloitte	Deloitte LLP, Building your digital DNA, 2014, https://www2.deloitte.com/bh/en/pages/technology/articles/build- ing-your-digital-dna.html.	Deloitte	2014	Building your digital DNA
Deloitte2019g	Deloitte	Thomas H. Davenport, Jeff Loucks, and David Schatsky, Bullish on the business value of cognitive: Leaders in cognitive and AI weigh in on what’s working and what’s next, Deloitte, 2017.	Davenport, T. H., Loucks, J. & Schatsky, D.	2017	Bullish on the business value of cognitive: Leaders in cognitive and AI weigh in on what’s working and what’s next
OECD2015b	OECD	Sarzosa, M. and S. Urzua (2013), “Bullying and cyberbullying in teenagers: The role of cognitive and non-cognitive skills”, mimeo, University of Maryland.	Sarzosa, M., & Urzua, S.	2013	Bullying and cyberbullying in teenagers: The role of cognitive and non-cognitive skills
OECD2015b	OECD	Sarzosa, M. and S. Urzua (2013), “Bullying and cyberbullying in teenagers: The role of cognitive and non-cognitive skills”, mimeo, University of Maryland.	Sarzosa, M., & Urzua, S.	2013	Bullying and cyberbullying in teenagers: The role of cognitive and non-cognitive skills
McKinsey2019c	McKinsey	National Democratic Institute, “Burkina Faso campaign brings 16,000 women closer to voter registration,” October 2012.	National Democratic Institute	2012	Burkina Faso campaign brings 16,000 women closer to voter registration
WEF2016b	WEF	Accenture, Burning Glass Technologies and Harvard Business School, Bridge the Gap: Re-Building America’s Middle Skills, 2015.	Accenture	2015	Burning Glass Technologies and Harvard Business School
ILO2018z	ILO	ILO. 2014a. Business as unusual: Making workplaces inclusive of people with disabilities (Geneva).	ILO	2014	Business as unusual: Making workplaces inclusive of people with disabilities
Deloitte2015a	Deloitte	Deloitte, “Business needs to reset its purpose to attract Millennials, according to Deloitte’s annual survey,” press release, January 14, 2015, http://www2.deloitte.com/global/en/pages/ about-deloitte/articles/2015-millennial-survey- press-release.html.	Deloitte	2015	Business needs to reset its purpose to attract Millennials
OECD2019n	OECD	Business Operations Survey (2016) for New Zealand (Panel D)	Business Operations Survey	2016	Business Operations Survey (2016) for New Zealand
OECD2016b	OECD	TÜSIAD (2014), Business Priorities for Recommendations of Turkey’s G20 Presidential Term in 2015, TÜSIAD, Ankara.	TÜSIAD	2014	Business Priorities for Recommendations of Turkey’s G20 Presidential Term in 2015
ILO2018t	ILO	European Confederation of Cooperatives and worker-owned enterprises active in industries and services (CECOP). 2013. Business transfers to employees under the form of a cooperative in Europe: Opportunities and challenges (Brussels).	CECOP	2013	Business transfers to employees under the form of a cooperative in Europe: Opportunities and challenges
ILO2018w	ILO	Cohen, R. B. 2018. Business use of artificial intelligence (AI) and machine learning (CL) and its Impact on the U.S. Economy, ESI Research Report (Washington DC, Economic Strategy Institute).	Cohen, R. B.	2018	Business use of artificial intelligence (AI) and machine learning (CL) and its Impact on the U.S. Economy
Deloitte2017a	Deloitte	Katherine Jones, Buyer’s guide to talent acquisition management and onboarding solutions 2013, Bersin by Deloitte, July 2013, www.bersin.com/Practice/Detail.aspx?docid=16724.	Jones, K.	2013	Buyer’s guide to talent acquisition management and onboarding solutions 2013
Accenture2016a	Accenture	Bradley, J., Loucks, J., Macaulay, J., Medcalf, R., & Buckalew, L. (2012). “BYOD: A Global Perspective, Harnessing Employee-Led Innovation.” Cisco. “http://www.cisco.com/c/dam/en_us/about/ac79/docs/re/BYOD_Horizons- Global.pdf	Bradley, J., Loucks, J., Macaulay, J., Medcalf, R., & Buckalew, L.	2012	BYOD: A Global Perspective, Harnessing Employee-Led Innovation.
OECD2019i	OECD	Department of the Prime Minister and Cabinet (2013), Cabinet Implementation Unit Toolkit, Australian Government, https://www.pmc.gov.au/sites/default/files/files/2014%2011%2014%201%20Planning%20-%20Final.rtf (accessed on 14 January 2019).	Department of the Prime Minister & Cabinet	2013	Cabinet Implementation Unit Toolkit
Deloitte2019g	Deloitte	Robin Erickson, Calculating the true cost of voluntary turnover: The surprising ROI of retention, Bersin, Deloitte Consulting, LLP, 2016.	Erickson, R.	2016	Calculating the true cost of voluntary turnover: The surprising ROI of retention
Accenture2016b	Accenture	Calibrating Multi-Speed IT for the Varied Demands of a Multi- Speed Business,” Accenture, 2015.	Accenture	2015	Calibrating Multi-Speed IT for the Varied Demands of a Multi- Speed Business
Union2018h	European Union	Pouliakas (2016). Can a bit of a skill gap be a good thing? Cedefop Skills Panorama blog. http://skillspanorama.cedefop.europa.eu/en/blog/can-bit-skill-gap-be-good-thing	Pouliakas, K.	2016	Can a bit of a skill gap be a good thing?
PwC2018b	PwC	“Can AT&T Retrain 100,000 Workers?” (2017) Pressman, Aaron. Fortune. http://fortune.com/att-hr-retrain-employees-jobs-best-companies/	Pressman, A.	2017	Can AT&T Retrain 100,000 Workers?
PwC2018b	PwC	“Can AT&T Retrain 100,000 Workers?” (2017) Pressman, Aaron. Fortune.	Pressman, A.	2017	Can AT&T Retrain 100,000 Workers?
WEF2016e	WEF	Goodhart, C. and M. Pradhan, “Can Demographics Reverse Three MultiDecade Trends?”, Morgan Stanley Research, October 2015, http:// www.morganstanley.com/ideas/demographic-solution-to-inequality.	Goodhart, C., & Pradhan, M.	2015	Can Demographics Reverse Three MultiDecade Trends?
WEF2017b	WEF	Institute for Development Studies, Can Digital Jobs Solve Africa’s Unemployment Crisis? , 2016.	Institute for Development Studies	2016	Can Digital Jobs Solve Africa’s Unemployment Crisis
McKinsey2020b	McKinsey	“Can long-term global growth be saved?,” McKinsey Global Institute, January 2015	McKinsey	2015	Can long-term global growth be_x000D_ saved?
WEF2019b	WEF	Hamori, M., Can MOOCs Solve Your Training Problem?, Harvard Business Review, 2018.	Hamori, M	2018	Can MOOCs Solve Your Training Problem?
ILO2015e	ILO	Veneri, C. 1999. Can occupational labor shortages be identified using available data? Monthly Labour Review	Veneri, C.	1999	Can occupational labor shortages be identified using available data?
Deloitte2014a	Deloitte	Dennis Yang, “Can we fix the skills gap?” Forbes, August 2, 2013, http://www. forbes.com/sites/groupthink/2013/08/02/ can-we-fix-the-skills-gap/.	Yang, D.	2013	Can we fix the skills gap?
Deloitte2014a	Deloitte	Dennis Wang, “Can we fix the skills gap?,” Forbes, August 2, 2013, http://www.forbes.com/sites/groupthink/2013/08/02/can-we-fix-the-skills-gap/.	Yang, D	2013	Can we fix the skills gap?
Deloitte2014a	Deloitte	Yang, “Can we fix the skills gap?”	Yang, D	2013	Can we fix the skills gap?
ILO2018f	ILO	Canada Revenue Agency, Governmnet of Canada. 2017. Canada child benefit. Available at: https://www. canada.ca/en/revenue-agency/services/child-family-benefits/canada-child-benefit-overview/canadachild-benefit-apply.html#ABA [16 Feb. 2018].	Canada Revenue Agency	2017	Canada child benefit
Deloitte2016a	Deloitte	C. Alexander & R. Muthukumaran, Canada’s labour market: the rise of the contingent worker, C.D. Howe Institute, 2016	Alex&er, C., & Muthukumaran, R.	2016	Canada’s labour market: The rise of the contingent worker
Deloitte2016a	Deloitte	C. Alexander & R. Muthukumaran, "Canada’s labour market: the rise of the contingent worker", C.D. Howe Institute.	Alex&er, C., & Muthukumaran, R.	2016	Canada’s labour market: The rise of the contingent worker
Deloitte2016a	Deloitte	Deloitte & HRPA, "CanadaWorks 2025: The Lost Decade, Unsustainable Prosperity or the Northern Tiger?", Deloitte, August 25, 2017, https://www.hrpa.ca/Documents/Public/CanadaWorks-2025/CanadaWorks-2025-Report-EN.pdf	Deloitte & HRPA	2017	CanadaWorks 2025: The Lost Decade, Unsustainable Prosperity or the Northern Tiger?
PwC2018b	PwC	“Canadian Demographics at a Glance, Second Edition.” (2016) Statistics Canada. http://www.statcan.gc.ca/pub/91-003-x/91-003-x2014001-eng.htm	Statistics Canada	2016	Canadian Demographics at a Glance, Second Edition.
PwC2018b	PwC	“Canadian Demographics at a Glance, Second Edition.” (2016) Statistics Canada.	Statistics Canada	2016	Canadian Demographics at a Glance, Second Edition.
McKinsey2019f	McKinsey	Canadian manufacturing sector gateway, Government of Canada, April 2019, ic.gc.ca.	Government of Canada	2019	Canadian manufacturing sector gateway
UNESCO2015c	UNESCO	UNDP. 2009. Capacity Development: A UNDP Primer. New York, UNDP. http://www.undp.ro/ download/Capacity%20Development%20PrimerReport%202010.pdf	UNDP	2009	Capacity Development: A UNDP Primer
ILO2020a	ILO	Ndikumana, L.; Boyce, J.K. 2018. Capital flight from Africa: Updated methodology and new estimates, PERI Research Report (Amherst, MA, University of Massachusetts-Amherst, Political Economy Research Institute (PERI)).	Ndikumana, L., & Boyce, J. K.	2018	Capital flight from Africa: Updated methodology and new estimates
WorldBank2020a	World Bank	Sengupta, R., and A. S. Gupta. 2015. "Capital Flows and Capital Account Management in Selected Asian Economies.” New Thinking and the New G20 series. No. 9. Waterloo, Canada: The Centre for International Governance Innovation.	Sengupta, R., & Gupta, A. S	2015	Capital Flows and Capital Account Management in Selected Asian Economies.” New Thinking and the New G
WorldBank2020a	World Bank	Forbes, K., M. Fratzscher, and R. Straub. 2015. “Capital-Flow Management Measures: What Are They Good For?” Journal of International Economics 96 (July): S76-S97.	Forbes, K., Fratzscher, M., & Straub, R	2015	Capital-Flow Management Measures: What Are They Good For?” Journal of International Economics
Union2009b	European Union	Friedman, M. (1962). Capitalism and freedom: chapter 1: the relation between economic freedom and political freedom. Chicago: University of Chicago Press.	Friedman, M.	1962	Capitalism and freedom: chapter 1: the relation between economic freedom and political freedom
McKinsey2019b	McKinsey	Turner, Adair, Capitalism in the age of robots: Work, income and wealth in the 21st-century, Institute for New Economic Thinking, May 2018.	Turner, A.	2018	Capitalism in the age of robots: Work, income and wealth in the 21st-century
McKinsey2019b	McKinsey	Andes, Scott et al., Capturing the next economy: Pittsburgh’s rise as a global innovation city, Brookings Institution, 2017.	Andes, S.	2017	Capturing the next economy: Pittsburgh’s rise as a global innovation city
UNESCO2015c	UNESCO	ETVET Council and Leney, T. 2009. CAQA Organisation: rationale and brief functional description. Unpublished paper.	ETVET Council & Leney, T.	2009	CAQA Organisation: Rationale and brief functional description
McKinsey2017a	McKinsey	OECD, Cardiac arrest or dizzy spell: Why is world trade so weak and what can policy do about it? Economic Policy Paper number 18, September 2016.	OECD	2016	Cardiac arrest or dizzy spell: Why is world trade so weak and what can policy do about it?
ILO2018z	ILO	Shakespeare, T.; Williams, F. Forthcoming. Care and assistance: Issues for persons with disabil- ities, women and care workers (Geneva, ILO).	Shakespeare, T., & Williams, F. F.	n.d.	Care and assistance: Issues for persons with disabilities, women and care workers
ILO2018z	ILO	Government of New Zealand.. Health Ministry. 2017. Care and support workers pay equity settlement (Wellington). Available at: www.health.govt.nz/new-zealand-health-system/care-and-support-workers-pay-equity- settlement [23 Jan. 2018].	Government of New Zealand	2017	Care and support workers pay equity settlement
ILO2018x	ILO	–––. 2018. Care jobs and the care economy: A challenge and an opportunity for the future of decent work (Geneva).	ILO	2018	Care jobs and the care economy: A challenge and an opportunity for the future of decent work
WEF2017a	WEF	UNRISD, Care Policies: Realizing their Transformative Potential, https://goo. gl/zmRWss; also see UN WOMEN, Gender Equality, Child Development and Job Creation: How to Reap the “Triple Dividend” From Early Childhood Education and Care Services, https://goo.gl/tVakVW.	UNRISD	NA	Care Policies: Realizing their Transformative Potential
WEF2017a	WEF	UNRISD, Care Policies: Realizing their Transformative Potential, op. cit..	UNRISD	NA	Care Policies: Realizing their Transformative Potential, op
ILO2019a	ILO	—. 2018e. Care work and care jobs for the future of decent work (Geneva).	ILO	2018	Care work and care jobs for the future of decent work
ILO2018z	ILO	Daly, M.E. (ed.). 2001. Care work: The quest for security (Geneva, ILO).	Daly, M. E. (ed.)	2001	Care work: The quest for security
OECD2014d	OECD	Kemple, J. and J. C. Snipes (2000). Career Academies: Impacts on student engagement and performance in high school. Report 03/2000, MDRC.	Kemple, J., & Snipes, J. C.	2000	Career Academies: Impacts on student engagement and performance in high school
OECD2014d	OECD	Kemple, J. and C. Willner (2008). Career Academies: long-term impacts on labour market outcomes, educational attainment, and transitions to adulthood. Report 06/2008, MDRC.	Kemple, J., & Willner, C.	2008	Career Academies: long-term impacts on labour market outcomes
OECD2014d	OECD	Adda, J. et al. (2013). Career progression, economic downturns, and skills. Unpublished manuscript, Institute for Fiscal Studies, London, UK.	Adda, J. et al.	2013	Career progression, economic downturns, and skills
Deloitte2017a	Deloitte	Bill Pelster, Dani Johnson, Jen Stempel, and Bernard van der Vyver, “Careers and learning: Real time, all the time,” 2017 Deloitte Global Human Capital Trends: Rewriting the rules for the digital age, Deloitte University Press, February 27, 2017.	Pelster, B., Johnson, D., Stempel, J., & Vyver, B.	2017	Careers and learning: Real time, all the time
Deloitte2017a	Deloitte	Schwartz et al., “Careers and learning: Real time, all the time.”	Pelster, B., Johnson, D., Stempel, J., & Vyver, B.	2017	Careers and learning: Real time, all the time
Deloitte2019c	Deloitte	Bill Pelster, Careers and learning: Real time, all the time, Deloitte Insights, February 28, 2017.	Pelster, B.	2017	Careers and learning: Real time, all the time
ILO2015j	ILO	Raymo, J.; Halpern-Manners, A.; Warren, J. 2013. Careers and Mortality: What Do We Learn from Detailed Employment History Data? Center for Demography and Ecology University of Wisconsin-Madison.	Raymo, J., Halpern-Manners, A., & Warren, J.	2013	Careers and Mortality: What Do We Learn from Detailed Employment History Data?
PwC2018c	PwC	PwC 2017, Careers and Skills Pathways, for the Commonwealth Department of Education and Training.	PwC	2017	Careers and Skills Pathways
WEF2016b	WEF	UK Commission for Employment and Skills, Careers of the Future, Evidence Report 89, 2014.	UK Commission for Employment & Skills	2014	Careers of the Future
OECD2019i	OECD	Canadian Paediatric Society (2018), Caring for Kids New to Canada: School and Education, http://www.kidsnewtocanada.ca/mental-health/school (accessed on 2 December 2018).	Canadian Paediatric Society	2018	Caring for Kids New to Canada: School and Education
ILO2017l	ILO	ETF, Cedefop, ILO (2016c)., Carrying Out Tracer Studies, Volume 6 Guide on Anticipating and Matching Skills and Jobs, EU Publication Office of the European Union, Luxemburg.	ETF, Cedefop & ILO	2016	Carrying Out Tracer Studies, Volume 6 Guide on Anticipating and Matching Skills and Jobs
Union2018e	European Union	European Commission (2012). CARS 2020: action plan for a competitive and sustainable automotive industry in Europe: communication from the Commission to the European Parliament, the Council, the European Economic and Social Committee and the Committee of the Regions. COM(2012) 0636 final. https://eur-lex.europa.eu/legal-content/EN/ TXT/?uri=CELEX:52012DC0636	European Commission	2012	CARS 2020: action plan for a competitive and sustainable automotive industry in Europe: communication from the Commission to the European Parliament, the Council, the European Economic and Social Committee and the Committee of the Regions
Union2018e	European Union	European Commission (2014). CARS 2020: report on the state of play of the outcome of the work of the high level group. Ref. Ares(2014) 3342785-9.10.2014. http://ec.europa.eu/DocsRoom/documents/7143/ attachments/1/translations	European Commission	2014	CARS 2020: report on the state of play of the outcome of the work of the high level group
ILO2018z	ILO	Calenda, D. (ed.). 2016. Case studies in the international recruitment of nurses: Promising prac- tices in recruitment among agencies in the United Kingdom, India, and the Philippines (Bangkok, ILO Regional Office for Asia and the Pacific).	Calenda, D. (Ed)	2016	Case studies in the international recruitment of nurses: Promising prac- tices in recruitment among agencies in the United Kingdom, India, and the Philippines
OECD2016c	OECD	Johnston, R. and G. Hawke (2002), Case Studies of Organisations with Established Learning Cultures, NCVER, Adelaide.	Johnston, R., & Hawke, G.	2002	Case Studies of Organisations with Established Learning Cultures
OECD2016c	OECD	Johnston, R. and G. Hawke (2002), Case Studies Of Organisations With Established Learning Cultures, NCVER, Adelaide.	Johnston, R., & Hawke, G.	2002	Case Studies Of Organisations With Established Learning Cultures
OECD2019i	OECD	Johnston, R. et al. (2002), “Case studies of organisations with established learning cultures”, NCVER, Adelaide, https://www.ncver.edu.au/research-and-statistics/publications/allpublications/case-studies-of-organisations-with-established-learning-cultures (accessed on 18 February 2019).	Johnston, R. et al.	2002	Case studies of organisations with established learning cultures
ILO2018z	ILO	Goldberg, H.. Forthcoming. Case study on USA unionization of domestic workers and bill of rights, ILO Inclusive Labour Markets, Labour Relations and Working Conditions Branch (Geneva, ILO).	Goldberg, H. F.	n.d.	Case study on USA unionization of domestic workers and bill of rights
ILO2018h	ILO	—. Forthcoming. “Case Study: Call centres in India and the Philippines”, in Robotics and reshoring (Geneva).	ILO	Forthcoming	Case Study: Call centres in India and the Philippines
McKinsey2019a	McKinsey	Edu4Me, Case study: How Tenaris University built a successful MOOC for employee training, June 2016.	Edu4Me.	2016	Case study: How Tenaris University built a successful MOOC for employee training
ILO2018e	ILO	Holmes, R.; Jones, N.; Vargas, R.; Veras, F. 2010. Cash transfers and gendered risks and vulnerabilities: Lessons from Latin America, ODI Background Note (London, Overseas Development Institute (ODI)).	Holmes, R., Jones, N., Vargas, R., & Veras, F.	2010	Cash transfers and gendered risks and vulnerabilities: Lessons from Latin America
WorldBank2019a	World Bank	Bastagli, Francesca, Jessica Hagen-Zanker, Luke Harman, Valentina Barca, Georgina Sturge, and Tanja Schmidt, with Luca Pellerano. 2016. Cash Transfers: What Does the Evidence Say? A Rigorous Review of Programme Impact and of the Role of Design and Implementation Features. London: Overseas Development Institute.	Bastagli, F., Hagen-Zanker, J., Harman, L., Barca, V., Sturge, G., Schmidt, T., & Pellerano, L.	2016	Cash Transfers: What Does the Evidence Say? A Rigorous Review of Programme Impact and of the Role of Design and Implementation Features
ILO2016b	ILO	Labour Research Department. 2014. Casualization at work. Including zero hours contract. A guide for trade union reps, London.	Labour Research Department	2014	Casualization at work. Including zero hours contract. A guide for trade union reps
WEF2017b	WEF	Dalberg and The Rockefeller Foundation, Digital Jobs in Africa: Catalyzing Inclusive Opportunities for Youth, 2013.	Dalberg & The Rockefeller Foundation	2013	Catalyzing Inclusive Opportunities for Youth
Deloitte2018d	Deloitte	Josh Bersin, “Catch the wave: The 21st-century career,” Deloitte Review 21, July 31, 2017.	Bersin, J.	2017	Catch the wave: The 21st-century career
Deloitte2018h	Deloitte	Josh Bersin, “Catch the wave: the 21st-century career,” Deloitte Review 21, July 31, 2017.	Bersin, J.	2017	Catch the wave: the 21st-century career
Deloitte2019g	Deloitte	Josh Bersin, “Catch the wave: The 21st-century career,” Deloitte Review 21, July 2017.	Bersin, J.	2017	Catch the wave: The 21st-century career
McKinsey2017b	McKinsey	Reveley, Mary S., Jeffrey L. Briggs, Joni K. Evans, Sharon M. Jones, Tolga Kurtoglu, Karen M. Leone, and Carl E. Sandifer, Causal factors and adverse events of aviation accidents and incidents related to integrated vehicle health management, National Aeronautics and Space Administration, March 2011.	Reveley, M. S., Briggs, J. L., Evans, J. K., Jones, S. M., Kurtoglu, T., Leone, K. M., & S&ifer, C. E.	2011	Causal factors and adverse events of aviation accidents and incidents related to integrated vehicle health management
Union2016c	European Union	Cedefop skills forecast, (2016). European Centre for the Development of Vocational Training (Cedefop)	Cedefop	2016	Cedefop skills forecast
McKinsey2012c	McKinsey	United States Census Bureau, Census report, 2008.	United States Census Bureau	2008	Census Report
OECD2015b	OECD	CEGO (n.d.), Centre for Experienced-based Education website, www.cego.be (accessed 10 September 2014).	CEGO	NA	Centre for Experienced-based Education website
PwC2018b	PwC	“CEO Survey Global Talent.” (2017) PwC. https://www.pwc.com/gx/en/ceo-survey/2017/deep-dives/ceo-survey-global-talent.pdf	PwC	2017	CEO Survey Global Talent.
Deloitte2016a	Deloitte	Colby Laura, "CEOs of 27 Firms Pledge to Have 50% Women in Top Roles by 2030", Bloomberg, December 7, 2016, https://www. bloomberg.com/news/articles/2016-12-07/ceos-of-27-firms-pledge-to-have-50-women-in-top-roles-by-2030	Colby, L.	2016	CEOs of 27 Firms Pledge to Have 50% Women in Top Roles by 2030
WEF2019b	WEF	Schmidt, J., Certificates, Reputation, and the Blockchain, MIT Media Lab, 2015.	Schmidt, J	2015	Certificates, Reputation, and the Blockchain
WEF2016d	WEF	“CFOs: Embrace Digital or Put Your Company’s Future at Risk”, Deloitte Insights, July 28, 2014, http://deloitte.wsj.com/cfo/2014/07/28/cfos-embrace-disgital-or-put-your-companys-future-at-risk/	Deloitte	2014	CFOs: Embrace Digital or Put Your Company’s Future at Risk
UNESCO2015c	UNESCO	ASEAN. 2009. Cha-Am Hua Hin Declaration on Strengthening Cooperation on Education to Achieve and ASEAN Caring and Sharing Community. http://www.bic.moe.go.th/newth/ images/stories/ASEAN/declaration/Chaam-HuaHinEducation.pdf	ASEAN	2009	Cha-Am Hua Hin Declaration on Strengthening Cooperation on Education to Achieve and ASEAN Caring and Sharing Community
ILO2018z	ILO	Hirose, K.; Czepulis-Rutkowska, Z. 2016. Challenges in long-term care of the elderly in Central and Eastern Europe (Geneva, ILO Decent Work Team and Country Office for Central and Eastern Europe). Available at: www.ilo.org/budapest/what-we-do/publications/ WCMS_532427/lang--en/index.htm [25 July 2017].	Hirose, K., Czepulis-Rutkowska, Z.	2016	Challenges in long-term care of the elderly in Central and Eastern Europe
McKinsey2012c	McKinsey	Hotchkiss, Julie L., “Changes in the aggregate labor force participation rate,” Federal Reserve Bank of Atlanta Economic Review, Vol. 94, No. 4, 2009.	Hotchkiss, J. L.	n.d.	Changes in the aggregate labor force participation rate
Union2009a	European Union	Meagher, G.A. (1997) Changes in the demand for labour in Australia. In: Changing labour markets: prospects for productivity growth. Melbourne: Productivity Commission, 1997, p. 55-87.	Meagher, G.A.	1997	Changes in the demand for labour in Australia. In: Changing labour markets: prospects for productivity growth.
Union2009d	European Union	Gravemaker, J. Changes in the European food and beverages industry and its needs for skills and competences. In Cedefop. Trends and skills needs in innovative agri-food and forestry-wood chains . Paper presented at the Cedefop-Skillsnet workshop, ‘Future skill needs: innovation in agri-food and forestry-wood chains’, in Portugal, in November 2006, p. 75-81.	Gravemaker, J.	2006	Changes in the European food and beverages industry and its needs for skills and competences
OECD2012b	OECD	European Foundation for the Improvement of Living and Working Conditions (2010), Changes over time – First findings from the 5th European Working Conditions Survey, eurofound publishing.	European Foundation for the Improvement of Living & Working Conditions.	2010	Changes over time – First findings from the 5th European Working Conditions Survey
Deloitte2016a	Deloitte	Deloitte, "Changing directions: Rethinking working and commuting in the GTA", 2016, https://www2.deloitte.com/ca/en/pages/ public-sector/articles/change-direction.html	Deloitte	2016	Changing directions: Rethinking working and commuting in the GTA
UNESCO2015c	UNESCO	CEDEFOP. 2010b. Changing Qualifications: A Review of Qualifications Policies and Practices. Luxembourg, Office for Official Publications of the European Communities. www.cedefop.europa.eu/EN/Files/3059_en.pdf	CEDEFOP	2010	Changing Qualifications: A Review of Qualifications Policies and Practices
WEF2016b	WEF	The Economist Intelligence Unit, Changing roles: How technology is transforming business functions, 2015.	The Economist Intelligence Unit	2015	Changing roles: How technology is transforming business functions
McKinsey2012d	McKinsey	Changing the fortunes of America’s workforce: A human capital challenge, McKinseyGlobal Institute, June 2009.	McKinsey	2009	Changing the fortunes of America’s workforce: A human capital challenge
McKinsey2012c	McKinsey	McKinsey Global Institute and McKinsey Social Sector Office, Changing the fortunes of America’s workforce: A human-capital challenge, June 2009.	McKinsey Global Institute	2009	Changing the fortunes of America’s workforce: A human-capital challenge
WEF2019b	WEF	Burning Glass Technologies, Changing the Way We Think About Skills, 2018.	Burning Glass Technologies	2018	Changing the Way We Think About Skills
OECD2019g	OECD	Mitchell, C. and J. Murray (2017), Changing Workplaces Review, https://files.ontario.ca/books/mol_changing_workplace_report_eng_2_0.pdf (accessed on 8 January 2019).	Mitchell, C., & Murray, J.	2017	Changing Workplaces Review
OECD2015b	OECD	US Department of Education (2005), “Character education ... Our shared responsibility”, US Department of Education, www.ed.gov/admins/lead/character/brochure.html.	US Department of Education	2005	Character education ... Our shared responsibility
OECD2017f	OECD	Rienzo, C. (2016), “Characteristics and Outcomes of Migrants in the UK Labour Market”, The Migration Observatory, University of Oxford.	Rienzo, C.	2016	Characteristics and Outcomes of Migrants in the UK Labour Market
ILO2016n	ILO	Bureau of Labor Statistics (BLS). 2014. Characteristics of minimum wage workers, BLS Report no. 1054, April, p. 4.	Bureau of Labor Statistics	2014	Characteristics of minimum wage workers
OECD2018a	OECD	United Nations (1945), Charter of the United Nations, http://www.un.org/en/charter-united-nations/ (accessed on 15 December 2017).	United Nations	1945	Charter of the United Nations
McKinsey2019b	McKinsey	Berg, Jeff, and Julian Raabe, “Charting the future of customer care through a core optimization philosophy,” March 2018, McKinsey.com.	Berg, J., & Raabe, J.	2018	Charting the future of customer care through a core optimization philosophy
ILO2018z	ILO	WIEGO. 2018 Child care and informal workers (Manchester). Available at: www.wiego.org/wiego/ child-care-initiative [7 Feb. 2018].	WIEGO	2018	Child care and informal workers
WEF2017a	WEF	World Policy Institute, Child Care in Crisis, https://goo.gl/D24UVy.	World Policy Institute	NA	Child Care in Crisis
McKinsey2019f	McKinsey	Tracy Trautner, Child care in the workplace, Michigan State University Extension, September 2016.	Trautner, T.	2016	Child care in the workplace
UNESCO2004a	UNESCO	Child Labour in Portugal ». I998, www.ilo.0rgILO1998Child Labour in Portugal	ILO	1998	Child Labour in Portugal
UNESCO2004a	UNESCO	« Child Labour in Romania ». ibid.. 2001	ILO	2001	Child Labour in Romania
UNESCO2004a	UNESCO	? « Child Labour in Turkey », 2001, www.ilo.0rg	ILO	2001	Child Labour in Turkey
McKinsey2019a	McKinsey	Australian Government Productivity Commission, Childcare and early childhood learning, Overview and recommendations, Productivity Commission Inquiry Report, Number 73, October 31, 2014.	Australian Government Productivity Commission	2014	Childcare and early childhood learning, Overview and recommendations
WEF2017a	WEF	UNRISD, Childcare Service Expansion in Chile and Mexico: For Women or Children or Both?, https://goo.gl/2Uw45K.	UNRISD	NA	Childcare Service Expansion in Chile and Mexico: For Women or Children or Both
WEF2017a	WEF	UNRISD, Childcare Service Expansion in Chile and Mexico: For Women or Children or Both?, https://goo.gl/IjKiZf.	UNRISD	NA	Childcare Service Expansion in Chile and Mexico: For Women or Children or Both
Union2017a	European Union	European Commission, Children at risk of poverty or social exclusion, http://ec.europa.eu/eurostat/statistics-explained/index.php/Children_at_risk_of_poverty_or_social_exclusion.	European Commission	NA	Children at risk of poverty or social exclusion
OECD2019i	OECD	Statistics Canada (2017), Children with an immigrant background: Bridging cultures, http://www12.statcan.gc.ca/census-recensement/2016/as-sa/98-200-x/2016015/98-200x2016015-eng.cfm (accessed on 2 December 2018).	Statistics Canada	2017	Children with an immigrant background: Bridging cultures
ILO2018z	ILO	UNICEF. 2013a. Children with disabilities. The state of the world’s children 2013 (New York).	UNICEF	2013	Children with disabilities. The state of the world’s children 2013
ILO2017e	ILO	Pew Research Center. 2017. Children’s Financial Future, Global Indicators Database, 2017 (Washington, DC). Available at: http://www.pewglobal.org/database/indicator/74/ [31 Jan. 2018].	Pew Research Center	2017	Children’s Financial Future, Global Indicators Database, 2017
ILO2018z	ILO	Government of Chile. 2018. Chile Crece Contigo (Santiago). Available at: www.crececontigo. gob.cl/ [6 Feb. 2018].	Government of Chile	2018	Chile Crece Contigo
ILO2016g	ILO	ILO: China Decent Work Country Programme (2011–15) Review Report (Bangkok, 2015).	ILO	2015	China Decent Work Country Programme (2011–15) Review Report
WorldBank2020a	World Bank	World Bank. 2019c. China Economic Update. December. Washington, DC: World Bank.	World Bank.	2019	China Economic Update
McKinsey2012c	McKinsey	Banister, Judith, and George Cook, “China’s employment and compensation costs through 2008,” Monthly Labor Review, March 2011.	Banister, J., & Cook, G.	2011	China’s employment and compensation costs through 2008
McKinsey2012c	McKinsey	Farrell, Diana, and Andrew J. Grant, “China’s looming talent shortage,” The McKinsey Quarterly, No. 4, November 2005.	Farrell, D., & Grant, A. J.	2005	China’s looming talent shortage
McKinsey2012c	McKinsey	Bruni, Michele, China’s new demographic challenge: From unlimited supply of labor to structural lack of labor supply. Labor market and demographic scenarios: 2008–2048, Center for the Analysis of Public Policies, Paper No. 82, February 2011.	Bruni, M.	2011	China’s new demographic challenge: From unlimited supply of labor to structural lack of labor supply
WEF2017d	WEF	Cline, Bill, Maureen Brady, David Montes, Chris Foster and Davim, Catia The Augmented Workforce: 4 areas for financial insitutions to consider when pursuing intelligent automation for greater value and productivity, KPMG Insights, 2018, https://home.kpmg.com/xx/en/ home/insights/2018/06/augmented-workforce-fs.html.	Cline, B., Brady, M., & Montes, D	2018	Chris Foster and Davim, Catia The Augmented Workforce: 4 areas for financial insitutions to consider when pursuing intelligent automation for greater value and productivity
ILO2016h	ILO	Horbach, J.; Renning, K.; Sommerfeld, K. 2015. Circular economy and employment (Mannheim, Zentrum für Europäische Wirtschaftsforschung).	Horbach, J., Renning, K., & Sommerfeld, K.	2015	Circular economy and employment
ILO2019c	ILO	European Parliament. 2016. Circular economy package: Four legislative proposals on waste, EU Legislation in Progress briefing, Jan. (Brussels, European Parliamentary Research Service).	European Parliament	2016	Circular economy package: Four legislative proposals on waste
Deloitte2017a	Deloitte	Jeanne Meister, “Cisco HR breakathon: Reimagining the employee experience,” Forbes, March 10, 2016, www. forbes.com/sites/jeannemeister/2016/03/10/the-cisco-hr-breakathon/.	Meister, J.	2016	Cisco HR breakathon: Reimagining the employee experience
PwC2014a	PwC	Cisco Visual Networking Index: Global Mobile Data Traffic Forecast Update, 2013-2018, Cisco, 05.02.14	Cisco	2013-2018	Cisco Visual Networking Index: Global Mobile Data Traffic Forecast Update
WorldBank2020a	World Bank	World Bank. 2017a. “Cities in Eastern Europe and Central Asia: A Story of Urban Growth and Decline.” World Bank, Washington, DC.	World Bank.	2017	Cities in Eastern Europe and Central Asia: A Story of Urban Growth and Decline
ILO2018z	ILO	Luppi, M.; Oomkens, R.; Knijn, T.; Weicht, B. 2015. Cititzenship in the context of migrant care work: Regimes, rights and recognition (Zenodo). Available at: https://zenodo.org/re- cord/20306 [25 Feb. 2017].	Luppi, M., Oomkens, R., Knijn, T., & Weicht, B.	2015	Cititzenship in the context of migrant care work: Regimes, rights and recognition
ILO2018o	ILO	Piachaud, D. 2016. Citizen’s income: Rights and wrongs, Centre for Analysis of Social Exclusion (CASE) Paper No. 200 (London, London School of Economics).	Piachaud, D,	2016	Citizen’s income: Rights and wrongs, Centre for Analysis of Social Exclusion (CASE)
Union2009b	European Union	Ravetz, P. (2000). City region 2020. London: Earthscan.	Ravetz, P.	2000	City region 2020
KPMG2019b	KPMG	PwC and LMA Claims workforce of the future – London Market, 2019: https://www.pwc.co.uk/insurance/documents/claims-workforce-of-the-future-2030.pdf	PwC & LMA	2019	Claims workforce of the future – London Market
OECD2003b	OECD	OECD (1999b), Classifying Educational Programmes. Manual for ISCED-97 Implementation in OECD Countries, Paris.	OECD	1999	Classifying Educational Programmes
ILO2018g	ILO	Sanchez, J. G. 2013. Clean Air Institute 2013 Report on Air Quality in Latin America (Fonte, Clean Air Institute). Available at: http://www.cleanairinstitute.org/calidaddelaireamericalatina/cai-report-english.pdf.	Sanchez, J. G.	2013	Clean Air Institute 2013 Report on Air Quality in Latin America
Deloitte2015c	Deloitte	–, “Clear Choices for a Competitive Canada,” Deloitte, 2012.	Deloitte	2012	Clear Choices for a Competitive Canada
ILO2018c	ILO	—; World Bank. 2016. Climate and disaster resilience financing in Small Island Developing States (Paris and Washington DC, OECD Publishing and World Bank).	Organisation for Economic Co-operation & Development	2016	Climate and disaster resilience financing in Small Island Developing States
WorldBank2020a	World Bank	IPCC (Intergovernmental Panel on Climate Change). 2014. Climate Change 2014: Impacts, Adaptation, and Vulnerability. IPCC Working Group II. Geneva: Intergovernmental Panel on Climate Change.	IPCC (Intergovernmental Panel on Climate Change).	2014	Climate Change
ILO2016h	ILO	Intergovernmental Panel on Climate Change (IPCC). 2014. Climate change 2014: Synthesis report (Geneva).	IPCC	2014	Climate change 2014: Synthesis report
Union2009b	European Union	ETUC et al. (2007). Climate change and employment: impact on employment of climate change and CO2 emission reduction measures in the EU-25 by 2030: synthesis. Brussels: ETUC – European Trade Union Confederation.	ETUC et al.	2007	Climate change and employment: impact on employment of climate change and CO2 emission reduction measures in the EU-25 by 2030: synthesis
Union2009b	European Union	ETUC et al. (2007). Climate change and employment. Impact on employment in the European Union-25 of climate change and CO2 emission reduction measures by 2030. Brussels: ETUC.	ETUC et al.	2007	Climate change and employment. Impact on employment in the European Union-25 of climate change and CO2 emission reduction measures by 2030
WorldBank2020a	World Bank	IEG (Independent Evaluation Group). 2008. “Climate Change and the World Bank Group. Phase 1—An Evaluation of World Bank Win-Win Energy Policy Reforms.” World Bank, Washington, DC.	IEG (Independent Evaluation Group).	2008	Climate Change and the World Bank Group
Union2009b	European Union	Lloyds (2007). Climate change: adapt or bust. London: Lloyds.	Lloyds	2007	Climate change: adapt or bust
ILO2019c	ILO	United Nations Framework Convention on Climate Change (UNFCCC). 2014. Climate change: Impacts, vulnerabilities and adaptation in developing countries (Bonn, Information Services of the UNFCCC secretariat).	United Nations Framework Convention on Climate Change	2014	Climate change: Impacts, vulnerabilities and adaptation in developing countries
Deloitte2019c	Deloitte	CIO Journal, “Closing technology, talent gaps for Industry 4.0,” Wall Street Journal, January 22, 2019.	CIO Journal	2019	Closing technology, talent gaps for Industry 4.0
OECD2015b	OECD	WHO (2008), Closing the Gap in a Generation, World Health Organization, Geneva.	WHO	2008	Closing the Gap in a Generation
Union2018a	European Union	Ruber, J., Koukiadaki, A. (2016). Closing the Gender Pay Gap: a review of the issues, policy mechanisms and international evidence. Retrieved from http://www.ilo.org/wcmsp5/groups/public/---dgreports/---gender/documents/publication/wcms_540889.pdf	Ruber, J., Koukiadaki, A.	2016	Closing the Gender Pay Gap: a review of the issues, policy mechanisms and international evidence
UNESCO2015c	UNESCO	Marope, P. T. M. and Goldberg, I. 2009. Closing the skills and technology gap in South Africa. Concept note prepared for a World Bank study.	Marope, P. T. M., & Goldberg, I.	2009	Closing the skills and technology gap in South Africa
Deloitte2014a	Deloitte	Jamie Dimon and Marlene Seltzer, “Closing the skills gap,” Politico, January 5, 2014, http://www. politico.com/magazine/story/2014/01/closing- the-skills-gap-101478.html#ixzz2xNw6tc7k.	Dimon, J., & Seltzer, M.	2014	Closing the skills gap.
McKinsey2018b	McKinsey	Closing the STEM gap, Microsoft, 2018	Microsoft	2018	Closing the STEM gap
McKinsey2012c	McKinsey	McKinsey & Company, Closing the talent gap: Attracting and retaining top-third graduates to a career in teaching, September 2010.	McKinsey, & Company.	2010	Closing the talent gap: Attracting and retaining top-third graduates to a career in teaching.
ILO2017g	ILO	FÁS, 1992. Clothing industry sectoral study report (Dublin, Colin McIver Associates).	FÁS	1992	Clothing industry sectoral study report
Deloitte2015a	Deloitte	Duane D. Stanford, “Coca-Cola disconnects voice mail at headquarters,” Bloomberg, Decem- ber 22, 2014, http://mobile.bloomberg.com/ news/2014-12-22/coca-cola-disconnects-voice-mail-at-headquarters.html.	Stanford, D. D.	NA	Coca-Cola disconnects voice mail at headquarters
Union2018c	European Union	European Commission. 2016b. “Coding and Computational Thinking on the Curriculum. Key Messages of PLA#2 Helsinki, September https://ec.europa.eu/education/sites/education/files/2016-pla-coding-computationalthinking_en.pdf.	European Commission	2016	Coding and Computational Thinking on the Curriculum. Key Messages of PLA#2 Helsinki, September
Deloitte2016a	Deloitte	Guszcza, Jim, Lewis. Harvey, & Evans-Greenwood, Peter, "Cognitive collaboration: Why humans and computers think better together", Deloitte University Press, January 23, 2017, https://dupress.deloitte.com/dup-us-en/deloitte-review/issue-20/ augmented-intelligence-human-computer-collaboration.html	Guszcza, J., Lewis, H., & Evans-Greenwood, P.	2017	Cognitive collaboration Why humans and computers think better together
Deloitte2016a	Deloitte	Guszcza, J., Lewis. H., & Evans-Greenwood, P., "Cognitive collaboration Why humans and computers think better together", Deloitte University Press, January 23, 2017, https://dupress.deloitte.com/dup-us-en/deloitte-review/issue-20/augmented-intelligence-human- computer-collaboration.html	Guszcza, J., Lewis, H., & Evans-Greenwood, P.	2017	Cognitive collaboration Why humans and computers think better together
Deloitte2019g	Deloitte	David Schatsky, Craig Muraskin, and Ragu Gurumurthy, Cognitive technologies: The real opportunities for business, Deloitte University Press, January 26, 2015.	Schatsky, D., Muraskin, C. & Gurumurthy, R.	2015	Cognitive technologies: The real opportunities for business
WEF2020b	WEF	Cognizant, Cognizant Jobs of the Future Index, retrieved 3 January 2020, https://www.cognizant.com/jobs-ofthe-future-index.	Cognizant	N/A	Cognizant Jobs of the Future Index
Accenture2018d	Accenture	Harvard Business Review, July-August 2018 issue, Collaborative Intelligence: Humans and AI are joining forces. https://hbr.org/2018/07/collaborative-intelligence-humans-and-ai-are-joining-forces	Wilson, J. H. & Daugherty, P. R.	2018	Collaborative Intelligence: Humans and AI are joining forces
Union2009d	European Union	Du Chatenier, E. et al. Collaborative knowledge creation in open innovation teams. Paper presented at the 8th international conference on human resource development research and practice across Europe, Oxford, 2007.	Du Chatenier, E. et al.	2007	Collaborative knowledge creation in open innovation teams
ILO2018i	ILO	International Labour Office (ILO). 2015. Collective bargaining and non-standard forms of employment: Practices that reduce vulnerability and ensure work is decent, Labour Relations and Collective Bargaining Issue Brief No. 3 (Geneva).	ILO	2015	Collective bargaining and non-standard forms of employment: Practices that reduce vulnerability and ensure work is decent
BCG2018b	BCG	Broadbent, Stefana, “Collective Intelligence: Questioning Individualised Approaches to Skills Development”, in: IPPR and J.P. Morgan Chase New Skills at Work Initiative, Technology, Globalisation and the Future of Work in Europe: Essays on Employment in a Digitised Economy, March 2015.	Broadbent, S.	2015	Collective Intelligence: Questioning Individualised Approaches to Skills Development
Deloitte2014a	Deloitte	Michelle Jamrisko and Ilan Kolet, “College costs surge 500 percent in U.S. since 1985: Chart of the day,” Bloomberg, August 26, 2013, http://www. bloomberg.com/news/2013-08-26/college-costs- surge-500-in-u-s-since-1985-chart-of-the-day. html.	Jamrisko, M., & Kolet, I.	2013	College costs surge 500 percent in U.S. since 1985: Chart of the day.
OECD2019i	OECD	Colleges Ontario (2018), Colleges Ontario - Key Performance Indicators, http://collegesontario.org/outcomes/key-performance-indicators.html (accessed on 2 May 2018).	Colleges Ontario	2018	Colleges Ontario - Key Performance Indicators
Union2018c	European Union	European Commission. 2017a. “COM (2017) 247: A Renewed Higher Education Strategy.” https://ec.europa.eu/education/sites/education/files/he-com-2017-247_en.pdf.	European Commission	2017	COM (2017) 247: A Renewed Higher Education Strategy
Union2018c	European Union	European Commission. 2017b. “COM (2017) 248: School Development and Excellent Teaching for a Great Start in Life.” https://ec.europa.eu/education/sites/education/files/school-com-2017248_en.pdf.	European Commission	2017	COM (2017) 248: School Development and Excellent Teaching for a Great Start in Life
Union2018c	European Union	European Commission. 2015a. “COM(2015) 192: A Digital Single Market Strategy for Europe.” http://eur-lex.europa.eu/legalcontent/EN/TXT/PDF/?uri=CELEX:52015DC0192&from=EN.	European Commission	2015	COM(2015) 192: A Digital Single Market Strategy for Europe
Union2018c	European Union	European Commission. 2015b. “COM(2015) 192: A Digital Single Market Strategy for Europe.” http://eur-lex.europa.eu/legalcontent/EN/TXT/PDF/?uri=CELEX:52015DC0192&from=EN.	European Commission	2015	COM(2015) 192: A Digital Single Market Strategy for Europe
Union2018c	European Union	European Commission. 2016c. “COM(2016) 178. European Cloud Initiative - Building a Competitive Data and Knowledge Economy in Europe.” http://ec.europa.eu/transparency/regdoc/rep/1/2016/EN/1-2016-178-EN-F1-1.PDF.	European Commission	2016	COM(2016) 178. European Cloud Initiative - Building a Competitive Data and Knowledge Economy in Europe
Union2018c	European Union	European Commission. 2016d. “COM(2016) 381: A New Skills Agenda for Europe.” https://ec.europa.eu/transparency/regdoc/rep/1/2016/EN/1-2016-381-EN-F1-1.PDF.	European Commission	2016	COM(2016) 381: A New Skills Agenda for Europe
Union2018c	European Union	European Commission. 2016e. “COM(2016) 593: Proposal for a Directive of the European Parliament and the Council on Copyright in the Digital Single Market.” 2016. https://eurlex.europa.eu/legal-content/EN/TXT/?uri=CELEX:52016PC0593.	European Commission	2016	COM(2016) 593: Proposal for a Directive of the European Parliament and the Council on Copyright in the Digital Single Market
Union2018c	European Union	European Commission. 2016f. “COM(2016)587: Connectivity for a Competitive Digital Single Market Towards a European Gigabit Society.” Digital Single Market. 2016. https://ec.europa.eu/digital-single-market/en/news/communication-connectivitycompetitive-digital-single-market-towards-european-gigabit-society.	European Commission	2016	COM(2016)587: Connectivity for a Competitive Digital Single Market Towards a European Gigabit Society
Union2018c	European Union	European Commission. 2017c. “COM(2017) 673: Strengthening European Identity through Education and Culture.” https://ec.europa.eu/commission/sites/beta-political/files/communication-strengthening-european-identity-education-culture_en.pdf.	European Commission	2017	COM(2017) 673: Strengthening European Identity through Education and Culture
Union2018c	European Union	European Commission. 2018a. “COM(2018) 22: Communication from the Commission to the European Parliament, the Council, the European Economic and Social Committee and the Committee of the Regions on the Digital Education Action Plan.” https://ec.europa.eu/education/sites/education/files/digital-education-action-plan.pdf.	European Commission	2018	COM(2018) 22: Communication from the Commission to the European Parliament, the Council, the European Economic and Social Committee and the Committee of the Regions on the Digital Education Action Plan
Union2018c	European Union	European Commission. 2001. “Commission Communication of 13 March 2001 on EEurope 2002: Impact and Priorities A Communication to the Spring European Council in Stockholm, 23-24 March 2001 [COM(2001) 140 Final - Not Published in the Official Journal].”	European Commission	2001	Commission Communication of 13 March 2001 on EEurope 2002: Impact and Priorities A Communication to the Spring European Council in Stockholm, 23-24 March 2001 [COM(2001) 140 Final - Not Published in the Official Journal]
Union2009b	European Union	BERR et al. (2007). Commission on environmental markets and economic performance. Defra – Department for environment, food and rural affairs.	BERR et al.	2007	Commission on environmental markets and economic performance
Union2018a	European Union	European Commission. C/2017/2600. Commission Recommendation (EU) 2017/761 of 26 April 2017 on the European Pillar of Social Rights . Retrieved from https://publications.europa.eu/en/publication-detail/-/publication/dcd36fce-2c66-11e7-9412-01aa75ed71a1	European Commission	2017	Commission Recommendation (EU) 2017/761
Union2018c	European Union	European Commission. 2012. “Commission Recommendation of 17 July 2012 on Access to and Preservation of Scientific Information.” Website. July 17, 2012. https://publications.europa.eu/en/publication-detail/-/publication/48558fc9-d4c811e1-905c-01aa75ed71a1/language-en.	European Commission	2012	Commission Recommendation of 17 July 2012 on Access to and Preservation of Scientific Information
Union2009d	European Union	European Commission. Commission Regulation (EC) No 198/2006 of 3 February 2006implementing Regulation (EC) No 1552/2005 of the European Parliament and theCouncil on statistics relating to vocational training in enterprises.Official Journal of theEuropean Union, 4 February 2006, L 32, p. 15-33.	European Commission	2006	Commission Regulation (EC) No 198/2006 of 3 February 2006implementing Regulation (EC) No 1552/2005 of the European Parliament and theCouncil on statistics relating to vocational training in enterprises
Union2009b	European Union	European Commission (2005). Commission staff working document on the links between employment policies and environment policies. Brussels: European Commission (SEC(2005)1530).	European Commission	2005	Commission staff working document on the links between employment policies and environment policies
Deloitte2018c	Deloitte	For more on the practice of committing to a shared outcome, see John Hagel et al., Commit to a shared outcome, Deloitte Insights, January 31, 2018.	Hagel, J., et al.	2018	Commit to a shared outcome
Deloitte2016a	Deloitte	Snobar, Abdullah, "Committing to coast-to-coast innovation", DMZ, November 8, 2016, https://dmz.ryerson.ca/committing-coast- coast-innovation/	Snobar, A.	2016	Committing to coast-to-coast innovation
WEF2017a	WEF	Medium, Common ground for independent workers: Principles for delivering a stable and flexible safety net for all types of work, The WTF Economy, https:// goo.gl/m65dzp.	Medium	NA	Common ground for independent workers: Principles for delivering a stable and flexible safety net for all types of work
Union2018c	European Union	“Communication - Tackling Online Disinformation: A European Approach.” 2018. Digital Single Market. 2018. http://eur-lex.europa.eu/legalhttps://ec.europa.eu/digital-single- market/en/news/communication-tackling-online-disinformation-european-approach.	European Commission	2018	Communication - Tackling Online Disinformation: A European Approach
Union2009b	European Union	European Commission (2005). Communication from the Commission to the Council and the European Parliament: draft declaration on guiding principles for sustainable development. Luxembourg: Publications Office (COM(2005) 218 final).	European Commission	2005	Communication from the Commission to the Council and the European Parliament: draft declaration on guiding principles for sustainable development
Union2018c	European Union	COM/2005/0229. 2005. “Communication from the Commission to the Council, the European Parliament, the European Economic and Social Committee and the Committee of the Regions - ‘I2010 – A European Information Society for Growth and Employment’{SEC(2005) 717} /* COM/2005/0229 Final.” https://eur-lex.europa.eu/legal- content/EN/TXT/?uri=celex:52005DC0229.	European Commission	2005	Communication from the Commission to the Council, the European Parliament, the European Economic and Social Committee and the Committee of the Regions - ‘I2010 – A European Information Society for Growth and Employment
Union2009d	European Union	European Commission.Communication from the Commission to the Council, the EuropeanParliament and the Economic and Social Committee: nanosciences andnanotechnologies: an action plan for Europe 2005-09.Luxembourg: PublicationsOffice, 2005 (COM(2005) 243 final).	European Commission	2005	Communication from the Commission to the Council, the EuropeanParliament and the Economic and Social Committee: nanosciences andnanotechnologies: an action plan for Europe 2005-09
Deloitte2019i	Deloitte	European Commission, “Communication From The Commission To The European Parliament, The Council, The European Economic And Social Committee And The Committee Of The Regions A New Skills Agenda For Europe Working Together To Strengthen Human Capital, Employability And Competitiveness”, 2016: https://eur-lex. europa.eu/legal-content/EN/TXT/?uri=CELEX:52016DC0381#footnote2.	European Commission	2016	Communication From The Commission To The European Parliament, The Council, The European Economic And Social Committee And The Committee Of The Regions A New Skills Agenda For Europe Working Together To Strengthen Human Capital, Employability And Competitiveness
Union2018c	European Union	European Commission. 2018b. “Communication from the Commission to the European Parliament, the Council, the European Economic and Social Committee and the Committee of the Regions on the Digital Education Action https://ec.europa.eu/education/sites/education/files/digital-education-action-plan.pdf.	European Commission	2018	Communication from the Commission to the European Parliament, the Council, the European Economic and Social Committee and the Committee of the Regions on the Digital Education Action
Union2009b	European Union	European Commission (2008). Communication from the Commission to the European Parliament, the Council, the European Economic and Social Committee and the Committee of the Regions: new skills for new jobs; anticipating and matching labour market and skills needs. Luxembourg: Publications Office (COM(2008) 868 final).	European Commission	2008	Communication from the Commission to the European Parliament, the Council, the European Economic and Social Committee and the Committee of the Regions: new skills for new jobs; anticipating and matching labour market and skills needs
Deloitte2019i	Deloitte	European Commission, “Communication from the Commission to the European Parliament, the European Council, the Council, the European Economic And Social Committee and the Committee of the Regions, Artificial Intelligence for Europe”, 2018: https://ec.europa.eu/transparency/regdoc/rep/1/2018/EN/COM-2018-237-F1-ENMAIN-PART-1.PDF.	European Commission	2018	Communication from the Commission to the European Parliament, the European Council, the Council, the European Economic And Social Committee and the Committee of the Regions, Artificial Intelligence for Europe
Union2009d	European Union	European Commission.Communication from the Commission to the European Parliament,the Council, the European Economic and Social Committee and the Committee of theRegions: new skills for new jobs anticipating and matching labour market and skillsneeds.Luxembourg: Publications Office, 2008 (COM(2008) 868 final).	European Commission	2008	Communication from the Commission to the European Parliament,the Council, the European Economic and Social Committee and the Committee of theRegions: new skills for new jobs anticipating and matching labour market and skillsneeds
Union2009d	European Union	European Commission. Communication from the Commission to the Spring EuropeanCouncil: integrated guidelines for growth and jobs (2008-10). Luxembourg: PublicationsOffice, 2007 (COM(2007) 803 final, part V	European Commission	2007	Communication from the Commission to the Spring European Council: integrated guidelines for growth and jobs (2008-10)
Union2009b	European Union	European Commission (2005). Communication from the Commission: biomass action plan. Luxembourg: Publications Office (COM (2005) 628 final).	European Commission	2005	Communication from the Commission: biomass action plan
ILO2017f	ILO	MIC (Ministry of Internal Affairs and Communications, Japan) (2015), Communications Usage Trend Survey, available at https://www.e-stat.go.jp/SG1/estat/GL080 20103.do?_toGL08020103_&tclassID=000001061335&cy cleCode=0&requestSender=estat.	Ministry of Internal Affairs & Communications, Japan	2015	Communications Usage Trend Survey
UN2018a	UN	https://en.unesco.org/news/community-engagement-and-online-literacy-empower-girls-and-women-pakistan (accessed 28 February 2018).	UNESCO	2017	Community engagement and online literacy empower girls and women in Pakistan
WorldBank2014a	World Bank	Yeager Sallah, J. A. (2006). Community Youthpeace Education Program: Mid-term evaluation final report. USAID: Office of Transition Initiatives. Retrieved online from http://pdf.usaid.gov/pdf_docs/PDACG877.pdf.	Yeager Sallah, J. A.	2006	Community Youthpeace Education Program: Mid-term evaluation final report
WEF2017a	WEF	The Wall Street Journal, Companies Find Tech Talent In Robust Freelance Market, https://goo.gl/KdGp8z.	The Wall Street Journal	NA	Companies Find Tech Talent In Robust Freelance Market
WEF2016d	WEF	“Companies with Better Digital Business Models Have Higher Financial Performance,” Center for Information Systems Research, MIT Sloan Management, Research Briefing Volume XIII, Number 7, July 2013.	Center for Information Systems Research	2013	Companies with Better Digital Business Models Have Higher Financial Performance,
WEF2016d	WEF	“Companies with Better Digital Business Models Have Higher Financial Performance,” Center for Information Systems Research, MIT Sloan Management, Research Briefing Volume XIII, Number 7, July 2013.	Center for Information Systems Research	2013	Companies with Better Digital Business Models Have Higher Financial Performance,
ILO2020c	ILO	—. 2019. Company initiatives to align apprenticeships to advanced manufacturing (Luxembourg, Publications Office of the European Union). Chapter 2. Jobs for young people in an evolving technological landscape 79	Eurofound	2019	Company initiatives to align apprenticeships to advanced manufacturing
UN2019a	UN	*ILO and European Union. 2011. Comparative Analysis of Methods of Identification of Skill Needs on the Labour Market in Transition to the Low Carbon Economy. Geneva, ILO.	ILO & European Union	2011	Comparative Analysis of Methods of Identification of Skill Needs on the Labour Market in Transition to the Low Carbon Economy
ILO2016f	ILO	2011. Comparing education statistics across the world (Montréal, UNESCO Institute for Statistics).	UNESCO	2011	Comparing education statistics across the world
Union2008a	European Union	Livanos, I.; Wilson, R. Comparing national accounts (NA) and European labour survey (ELFS). Paper presented at the workshop on medium-term forecast of occupational skill needs in Europe: interim results. 3rd technical workshop organised by Cedefop in Maastricht, 7 and 8 May 2007a.	Livanos, I., Wilson, R.	2007	Comparing national accounts (NA) and European labour survey (ELFS).
Union2009d	European Union	Livanos, I.; Wilson, R.Comparing national accounts (NA) and European labour survey(ELFS). Paper presented at the workshop on medium-term forecast of occupationalskill needs in Europe: interim results. Third technical workshop 7 and 8 May 2007.Maastricht: Institute for Employment Research, University of Warwick, 2007	Livanos, I.; Wilson, R.	2007	Comparing national accounts (NA) and European labour survey(ELFS). Paper presented at the workshop on medium-term forecast of occupationalskill needs in Europe: interim results. Third technical workshop 7 and 8 May 2007
Union2010a	European Union	Livanos, I.; Wilson, R.A. (2007). Comparing national accounts and European labour survey. Paper presented at the workshop on medium-term forecast of occupational skill needs in Europe: interim results. Technical workshop organised by Cedefop in Maastricht, 7-8 May 2007.	Livanos, I., Wilson, R.A.	2007	Comparing national accounts and European labour survey.
ILO2018z	ILO	International Fund for Agricultural Development (IFAD) 2016a. Compendium of rural women’s technologies and innovations (Rome).	International Fund for Agricultural Development	2016	Compendium of rural women’s technologies and innovations.
ILO2018z	ILO	Budlender, D. 2010. Compensation for contributions: Report on interviews with volunteer caregivers in six countries (New York, NY, The Huairou Commission).	Budlender, D.	2010	Compensation for contributions: Report on interviews with volunteer caregivers in six countries
OECD2018a	OECD	Council of Europe (2016), Competencies for Democratic Culture: Living Together as Equals in Culturally Diverse Democratic Societies, Council of Europe Publishing, Strasbourg, http://www.coe.int/t/dg4/education/Source/competences/CDC_en.pdf.	Council of Europe	2016	Competencies for Democratic Culture: Living Together as Equals in Culturally Diverse Democratic Societies
McKinsey2012a	McKinsey	Klein-Collins, Rebecca, Competency-Based Degree Programs in the US: Postsecondary Credentials for Measurable Student Learning and Performance, Council for Adult and Experiential Learning, 2012.	Klein-Collins, R.	2012	Competency-Based Degree Programs in the US: Postsecondary Credentials for Measurable Student Learning and Performance
McKinsey2018a	McKinsey	Venkat Atluri, Miklós Dietz, and Nicolaus Henke, “Competing in a world of sectors without borders,” McKinsey Quarterly, July 2017.	Atluri, V., Dietz, M., & Henke, N.	2017	Competing in a world of sectors without borders
OECD2020a	OECD	OECD (2019), “Competition Concerns in Labour Markets – Background Note”, https://one.oecd.org/document/DAF/COMP(2019)2/en/pdf.	OECD	2019	Competition Concerns in Labour Markets – Background Note
McKinsey2019b	McKinsey	Davies, Beth, Connor Diemand-Yauman, and Nick van Dam, “Competitive advantage with a human dimension: From lifelong learning to lifelong employability,” McKinsey Quarterly, February 2019.	Davies, B., Diem&-Yauman, C., & Dam, N.	2019	Competitive advantage with a human dimension: From lifelong learning to lifelong employability
WorldBank2016c	World Bank	Kagitcibasi, C., D. Sunar, and S. Berkman. 1988. Comprehensive Preschool Education Project. Ottowa: IDRC.	Kagitcibasi, C., Sunar, D., & Berkman, S.	1988	Comprehensive Preschool Education Project
OECD2019c	OECD	CSTA/ISTE (2011), Computational Thinking. Teacher Resources, http://www.iste.org/docs/ctdocuments/ct-teacher-resources_2ed-pdf.pdf?sfvrsn=2 (accessed on 27 March 2018).	CSTA/ISTE	2011	Computational Thinking
OECD2019c	OECD	Wing, J. (2006), Computational Thinking, https://www.cs.cmu.edu/~15110-s13/Wing06-ct.pdf (accessed on 9 April 2018).	Wing, J.	2006	Computational Thinking
OECD2016f	OECD	ETLA (2014), “Computerisation Threatens One-third of Finnish Employment”.	E.T.L.A.	2014	Computerisation Threatens One-third of Finnish Employment
OECD2016g	OECD	Pajarinen, M. and P. Rouvinen (2014), “Computerization Threatens One Third of Finnish Employment. ETLA Brief, No. 22, pp. 13.	Pajarinen, M., & Rouvinen, P.	2014	Computerization Threatens One Third of Finnish Employment
OECD2018e	OECD	Pajarinen, M., & Rouvinen, P. (2014). Computerization threatens one third of Finnish employment. ETLA Brief, 22(13.1), 2014.	Pajarinen, M., & Rouvinen, P.	2014	Computerization threatens one third of Finnish employment
OECD2018g	OECD	McVeigh, Tracy and Nick Paton Walsh (2000). Computers kill pupils’ creativity. The Guardian. https://www.theguardian.com/uk/2000/sep/24/schools.news, accessed 15 August 2018.	McVeigh, T., & Walsh, N. P.	2000	Computers kill pupils’ creativity
Union2018c	European Union	Balanskat, Anja. 2015. “Computing Our Future. Computer Programming and Coding Priorities, School Curricula and Initiatives across Europe.” European Schoolnet. http://www.eun.org/documents/411753/817341/Computing+our+future_final_2015.pdf/d3780a64-1081-4488-8549-6033200e3c03.		2015	Computing Our Future. Computer Programming and Coding Priorities, School Curricula and Initiatives across Europe
OECD2019c	OECD	Balanskat, A. and K. Engelhardt (2015), Computing Our Future. Computer Programming and Coding. Priorities, School Curricula and Initiatives across Europe, European Schoolnet, http://fcl.eun.org/documents/10180/14689/Computing+our+future_final.pdf/746e36b1-e1a64bf1-8105-ea27c0d2bbe0 (accessed on 29 March 2018).	Balanskat, A., & Engelhardt, K.	2015	Computing Our Future. Computer Programming and Coding. Priorities, School Curricula and Initiatives across Europe
WEF2016b	WEF	UK Office for National Statistics, Concentration ratios for businesses by industry in 2004, 2006, http://www.ons.gov.uk/ons/rel/elmr/economictrends--discontinued-/no--635--october-2006/concentration-ratiosfor-businesses-by-industry-in-2004.pdf.	UK Office for National Statistics	2006	Concentration ratios for businesses by industry in 2004
UNESCO2015c	UNESCO	World Bank. 2010b. Concept Note for the World Bank Education Strategy 2020. Washington, DC, World Bank.	World Bank	2010	Concept Note for the World Bank Education Strategy 2020
UNESCO2015c	UNESCO	Yang, J. and Valdes-Cotera, R. 2011. Conceptual Evolution and Policy Development in Lifelong Learning. Bonn, Germany, UNESCO Institute for Lifelong Learning.	Yang, J., & Valdes-Cotera, R.	2011	Conceptual Evolution and Policy Development in Lifelong Learning
ILO2018z	ILO	Fudge, J.; Hobden, C. 2018. Conceptualizing the role of intermediaries in formalizing domestic work (Geneva, ILO).	Fudge, J., & Hobden, C.	2018	Conceptualizing the role of intermediaries in formalizing domestic work
ILO2017g	ILO	International Labour Office (ILO). 2004. Conclusions of the Tripartite Meeting on Youth Employment: The way forward, Tripartite Meeting on Youth Employment: The way forward, Geneva, 13–15 Oct.	ILO	2004	Conclusions of the Tripartite Meeting on Youth Employment: The way forward
Union2018c	European Union	Council of the European Union (2014), Conclusions on Efficient and Innovative Education and Training to Invest in Skills - supporting the 2014 European Semester. Available at: http://www.consilium.europa.eu/uedocs/cms_data/docs/pressdata/en/educ/141138.pdf	Council of the European Union	2014	Conclusions on Efficient and Innovative Education and Training to Invest in Skills - supporting the 2014 European Semester
OECD2016b	OECD	ILO (2008), Conclusions on Skills for Improved Productivity, Employment Growth and Development: International Labour Conference, International Labour Office, Geneva.	ILO	2008	Conclusions on Skills for Improved Productivity
Union2009b	European Union	ILO (2008a). Conclusions on skills for improved productivity, employment growth and development. International Labour Conference 2008. Geneva: ILO – International Labour Organisation.	ILO	2008	Conclusions on skills for improved productivity, employment growth and development
ILO2016m	ILO	ILO (2008). Conclusions on skills for improved productivity, employment growth and development: international labour conference 2008. Geneva: International Labour Office. http://www.ilo.org/wcmsp5/groups/public/@ed_ emp/@ifp_skills/documents/publication/wcms_103457.pdf	ILO	2008	Conclusions on skills for improved productivity, employment growth and development: international labour conference 2008
ILO2017g	ILO	—. 2008. Conclusions on skills for improved productivity, employment, growth and development, International Labour Conference, 96th Session, Geneva, 2008 (Geneva).	ILO	2008	Conclusions on skills for improved productivity, employment, growth and development
ILO2016i	ILO	–. 2008. Conclusions on skills for improved productivity, employment, growth and development, International Labour Conference, 97th Session (Geneva).	International Labour Organization	2008	Conclusions on skills for improved productivity, employment, growth and development, International Labour Conference, 97th Session
OECD2019g	OECD	The Netherlands 2017 coalition government (2017), Confidence in the Future: 2017–2021 Coalition Agreement, https://www.government.nl/binaries/government/documents/publications/2017/10/10/coalition -agreement-confidence-in-the-future/coalition-agreement-2017-confidence-in-the-future.pdf.	The Netherl&s 2017 coalition government	2017	Confidence in the Future: 2017–2021 Coalition Agreement
McKinsey2019a	McKinsey	GSMA, Connected women, The mobile gender gap report 2019, 2019.	GSMA	2019	Connected women, The mobile gender gap report
McKinsey2020b	McKinsey	“Connecting talent with opportunity in the digital age,” McKinsey Global Institute, June 2015.	McKinsey	2015	Connecting talent with opportunity in the digital age
Deloitte2011a	Deloitte	Niosi, J. (2008). Connecting the Dots between University Research and Industrial Innovation. Institute for Research on Public Policy, volume 14 (14). [OECD data table]	Niosi, J.	2008	Connecting the Dots between University Research and Industrial Innovation
WorldBank2014a	World Bank	CASEL (2012). Consortium for social and emotional learning. Retrieved online from www.casel.org.	CASEL	2012	Consortium for social and emotional learning
WEF2017b	WEF	African Union, Continental Education Strategy for Africa 2016–2025.	African Union	2016	Continental Education Strategy for Africa
OECD2019c	OECD	U.S. Bureau of Labor Statistics (2018), Contingent and Alternative Employment Arrangements, U.S. Bureau of Labor Statistics, Department of Labor, http://www.bls.gov/cps (accessed on 29 August 2018).	U.S. Bureau of Labor Statistics	2018	Contingent and Alternative Employment Arrangements
ILO2016c	ILO	Dwyer, C. 2016. Contingent workforce management: 2016 technology and innovation outlook (Boston, Ardent Partners SAP Fieldglass). Available at: http://www.fieldglass.com/resources/reports/contingent_workforce_management_2016_technology_and_innovation_outlook [22 September 2016].	Dwyer, C.	2016	Contingent workforce management: 2016 technology and innovation outlook
Deloitte2014a	Deloitte	Clemson University International Center for Automotive Research, Continuing education to advance the realm of automotive research and development, http://cuicar.com/education/.	Clemson University International Center for Automotive Research	NA	Continuing education to advance the realm of automotive research and development
Deloitte2015a	Deloitte	Karen O’Leonard, Continuous, cost-driven work- force planning: ConAgra foods transforms the role of hr through analytics, Bersin by Deloitte, Janu- ary 2015, http://www.bersin.com/library.	O’Leonard, K.	2015	Continuous cost-driven work- force planning: ConAgra foods transforms the role of hr through analytics
ILO2015j	ILO	Cardiff University et al. 2011. Contract to assess the potential impact of emerging trends and risks on labour inspection methodologies in the domain of occupational health and safety (the NERCLIS* Project), Report prepared for the European Commission, Luxembourg.	Cardiff University et al.	2011	Contract to assess the potential impact of emerging trends and risks on labour inspection methodologies in the domain of occupational health and safety (the NERCLIS* Project)
OECD2017d	OECD	UK Office for National Statistics (2016), “Contracts that do not guarantee a minimum number of hours: September 2016”, UK Office for National Statistics.	UK Office for National Statistics	2016	Contracts that do not guarantee a minimum number of hours: September 2016
UN2018a	UN	Contribution from the Government of Bulgaria, available at http://unctad.org/meetings/en/Contribution/CSTD_2018_IPanel_T2_DigitalComp_con15_Bulgaria_en.pdf (accessed 27 February 2018).	UNCTAD	NA	Contribution from the Government of Bulgaria
UN2018a	UN	Contribution from the Government of Bulgaria, available at http://unctad.org/meetings/en/Contribution/CSTD_2018_IPanel_T2_DigitalComp_con15_Bulgaria_en.pdf (accessed 27 February 2018).	UNCTAD	NA	Contribution from the Government of Bulgaria
UN2018a	UN	Contribution from the Government of Germany, available at http://unctad.org/meetings/en/Contribution/CSTD_2018_IPanel_T2_DigitalComp_con17_Germany_en.pdf (accessed 27 February 2018).	UNCTAD	NA	Contribution from the Government of Germany
UN2018a	UN	Contribution from the Government of Kenya, available at http://unctad.org/meetings/en/Contribution/CSTD_2018_IPanel_T2_DigitalComp_con18_Kenya_en.pdf (accessed 27 February 2018).	UNCTAD	NA	Contribution from the Government of Kenya
UN2018a	UN	Contribution from the Government of Poland, available at http://unctad.org/meetings/en/Contribution/CSTD_2018_IPanel_T2_DigitalComp_con20_Poland_en.pdf (accessed 27 February 2018).	UNCTAD	NA	Contribution from the Government of Poland
UN2018a	UN	Contribution from the Government of Portugal, available at http://unctad.org/meetings/en/Contribution/CSTD_2018_IPanel_T2_DigitalComp_con21_Portugal_en.pdf (accessed 27 February 2018).	UNCTAD	NA	Contribution from the Government of Portugal
UN2018a	UN	Contribution from the Government of South Africa, available at http://unctad.org/meetings/en/Contribution/CSTD_2018_IPanel_T2_DigitalComp_con22_SouthAfrica_en.pdf (accessed 27 February 2018).	UNCTAD	NA	Contribution from the Government of South Africa
UN2018a	UN	Contribution from the Government of the Plurinational State of Bolivia, available at http://unctad.org/meetings/en/Contribution/CSTD_2018_IPanel_T2_DigitalComp_con14_Bolivia_es.pdf (accessed 27 February 2018).	UNCTAD	NA	Contribution from the Government of the Plurinational State of Bolivia
UN2018a	UN	Contribution from the Government of the United Kingdom, available at http://unctad.org/meetings/en/Contribution/CSTD_2018_IPanel_T2_DigitalComp_con25_UK_en.pdf (accessed 27 February 2018).	UNCTAD	NA	Contribution from the Government of the United Kingdom
UN2018a	UN	Contribution from the Government of the United States, available at http://unctad.org/meetings/en/Contribution/CSTD_2018_IPanel_T2_DigitalComp_con26_US_en.pdf (accessed 27 February 2018).	UNCTAD	NA	Contribution from the Government of the United States
UN2018a	UN	Contribution from the Government of the United States, available at http://unctad.org/meetings/en/Contribution/CSTD_2018_IPanel_T2_DigitalComp_con26_US_en.pdf (accessed 27 February 2018).	UNCTAD	NA	Contribution from the Government of the United States
UN2018a	UN	Contribution from the Government of Turkey, available at http://unctad.org/meetings/en/Contribution/CSTD_2018_IPanel_T2_DigitalComp_con23_Turkey_en.pdf (accessed 27 February 2018).	UNCTAD	NA	Contribution from the Government of Turkey
UN2018a	UN	Contribution from the Government of Turkey, available at http://unctad.org/meetings/en/Contribution/CSTD_2018_IPanel_T2_DigitalComp_con23_Turkey_en.pdf (accessed 27 February 2018).	UNCTAD	NA	Contribution from the Government of Turkey
UN2018a	UN	Contribution from the Government of Uganda, available at http://unctad.org/meetings/en/Contribution/CSTD_2018_IPanel_T2_DigitalComp_con24_Uganda_en.pdf (accessed 27 February 2018).	UNCTAD	NA	Contribution from the Government of Uganda
UN2018a	UN	Contribution from United Nations Major Group for Children and Youth. In addition to training, other factors also influence entrepreneurship initiatives, particularly of youth. These include risk management, high overhead costs and difficulty in gaining financial and legal legitimacy.	United Nations	NA	Contribution from United Nations Major Group for Children and Youth
UN2018a	UN	Contributions from Member States of the Commission on Science and Technology for Development, available at http://unctad.org/en/pages/MeetingDetails.aspx?meetingid=1562 (accessed 27 February 2018).	UNCTAD	NA	Contributions from Member States of the Commission on Science and Technology for Development
OECD2018a	OECD	Oates, T. (2002), “Contributions to the Second DeSeCo Symposium Definition and Selection of Key Competencies”, Contributions to the Second DeSeCo Symposium, http://www.oecd.org/edu/skills-beyondschool/41529505.pdf#page=174 (accessed on 07 December 2017).	Oates, T.	2002	Contributions to the Second DeSeCo Symposium Definition and Selection of Key Competencies
OECD2018g	OECD	Oates, T. (2002), “Contributions to the Second DeSeCo Symposium Definition and Selection of Key Competencies”, Contributions to the Second DeSeCo Symposium, https://www.oecd.org/education/2030/E2030%20Position%20Paper%20(05.04.2018).pdf (accessed on 10 October 2018).	Oates, T.	2002	Contributions to the Second DeSeCo Symposium Definition and Selection of Key Competencies
UNESCO2015c	UNESCO	UNESCO. 1989. Convention on Technical and Vocational Education. Paris, UNESCO. http://portal.unesco.org/en/ev.php-URL_ID=13059&URL_DO=DO_TOPIC&URL_ SECTION=201.html	UNESCO	1989	Convention on Technical and Vocational Education
ILO2018z	ILO	UN. 2006. Convention on the Rights of Persons with Disabilities (CRPD).	UN	2006	Convention on the Rights of Persons with Disabilities
UNESCO2015c	UNESCO	European Commission. 1999. Convergences and Divergences in European Education and Training Systems. Education, Training, Youth research project commissioned by the ECDG22. Luxembourg, Office for Official Publications of the European Communities.	European Commission	1999	Convergences and Divergences in European Education and Training Systems
ILO2016k	ILO	ILO. 2014a. Cooperating out of isolation: Domestic workers’ cooperatives. Issue Note No. 2, Cooperatives and the World of Work Series.	ILO	2014	Cooperating out of isolation: Domestic workers’ cooperatives
ILO2018z	ILO	ILO. 2014b. Cooperating out of isolation: Domestic workers’ cooperatives (Geneva).	ILO	2014	Cooperating out of isolation: Domestic workers’ cooperatives
ILO2018e	ILO	—; Women in Informal Employment: Globalizing and Organizing (WIEGO). 2017. Cooperation among workers in the informal economy: A focus on home-based workers and waste pickers (Geneva and Cambridge, MA, ILO and WIEGO).	International Labour Office, & Women in Informal Employment: Globalizing & Organizing (WIEGO)	2017	Cooperation among workers in the informal economy: A focus on home-based workers and waste pickers
ILO2016k	ILO	ILO. 2016b. Cooperation in a changing world of work: Exploring the role of cooperatives in the future of work. Cooperatives and the World of Work Series No. 6. 9	ILO	2016	Cooperation in a changing world of work: Exploring the role of cooperatives in the future of work
ILO2018t	ILO	ILO. 2017. Cooperation in a changing world of work: Towards a cooperative future, Future of Work Centenary Initiative, Issue Note Series No. 6 (Geneva).	ILO	2017	Cooperation in a changing world of work: Towards a cooperative future, Future of Work Centenary Initiative
ILO2016k	ILO	CIFOR. 2009. Cooperation in forestry: Analysis of forestry cooperatives in Rajasthan, India.	CIFOR	2009	Cooperation in forestry: Analysis of forestry cooperatives in Rajasthan, India
ILO2016k	ILO	ILO. 2016c. Cooperative responses to refugee crisis. Note for discussion, http://www.ilo.org/wcmsp5/groups/ public/@ed_emp/@emp_ent/@coop/documents/genericdocument/wcms_455734.pdf [6 February 2017].	ILO	2016	Cooperative responses to refugee crisis
ILO2016k	ILO	CICOPA. 2014. Cooperatives and employment: A global report.	CICOPA	2014	Cooperatives and employment: A global report
Union2018a	European Union	Roelants R., Eum H.S. & Terrasi E. (2014) Cooperatives and Employment: a Global Report; Brussels. CICOPA.Retrieved from http://www.cecop.coop/Cooperatives-and-Employment-a-global-report-1768	Roelants R., Eum H.S. & Terrasi E.	2014	Cooperatives and Employment: a Global Report
ILO2016k	ILO	ILO.2014b. Cooperatives and the Sustainable development goals: A contribution to the post-2015 development debate. (Geneva).	ILO	2014	Cooperatives and the Sustainable development goals: A contribution to the post-2015 development debate
ILO2017j	ILO	Wanyama, F. 2014. Cooperatvies and the sustainable development goals: a contribution to the post-2015 development debate. Available at: http:// www.ilo.org/wcmsp5/groups/public/---ed_emp/---emp_ent/---coop/ documents/publication/wcms_306072.pdf [May 2017].	Wanyama, F.	2014	Cooperatvies and the sustainable development goals: a contribution to the post-2015 development debate
OECD2018g	OECD	Rowe, Jonathan (1995). Corporations and the public interest: a look at how the original purpose behind corporate charters has been lost. https://www.context.org/iclib/ic41/rowe/, accessed 23 September 2018.	Rowe, J.	1995	Corporations and the public interest: a look at how the original purpose behind corporate charters has been lost
WorldBank2020a	World Bank	Transparency International. 2019. Corruption Perceptions Index 2018. Accessed July 23. https:// www.transparency.org/cpi2018.	Transparency International.	2019	Corruption Perceptions Index
McKinsey2019c	McKinsey	Transparency International, Corruption Perceptions Index 2017, February 2018.	Transparency International	2018	Corruption Perceptions Index 2017
ILO2018z	ILO	Ilkkaracan, I; Kim, K. 2018. Costing universal childcare, estimating related employment generation and fiscal revenues: The case of Turkey (New York, UN Women).	Ilkkaracan, I., & Kim, K.	2018	Costing universal childcare, estimating related employment generation and fiscal revenues: The case of Turkey
ILO2018z	ILO	Smeaton, D.; Ray, K.; Knight, G. 2014. Costs and benefits to business of adopting work life bal- ance working practices: A literature review (London, Department for Business, Innovation and Skills).	Smeaton, D., Ray, K., & Knight, G.	2014	Costs and benefits to business of adopting work life balance working practices: A literature review
Union2018c	European Union	Council of the European Union. 2009. “Council Conclusions of 12 May 2009 on a Strategic Framework for European Cooperation in Education and Training ET 2020 (2009/C 119/02).” content/EN/TXT/?uri=CELEX:52009XG0528(01).	Council of the European Union	2009	Council Conclusions of 12 May 2009 on a Strategic Framework for European Cooperation in Education and Training ET 2020 (2009/C 119/02)
Union2009c	European Union	Council of the EU (2009). Council conclusions on ‘new skills for new jobs; anticipating and matching labour market and skills needs’. 2930th employment, social policy, health and consumer affairs Council meeting, Brussels, 9 March 2009.	Council of the EU	2009	Council conclusions on ‘new skills for new jobs; anticipating and matching labour market and skills needs
Union2018b	European Union	Council recommendation of 19 December 2016 on upskilling pathways: new opportunities for adults.	European Union law	2016	COUNCIL RECOMMENDATION of 19 December 2016 on Upskilling Pathways: New Opportunities for Adults
Union2020a	European Union	Council of the European Union (2016). Council recommendation of 19.12.2016 on upskilling pathways: new opportunities for adults. Official Journal of the European Union, C484, 24.12.2016. https://eur-lex.europa. eu/legal-content/EN/ALL/?uri=CELEX%3A32016H1224%2801%29	Council of the European Union	2016	Council recommendation of 19.12.2016 on upskilling pathways: new opportunities for adults.
Union2009d	European Union	Council of the EU. Council Regulation (EC) No 1083/2006 of 11 July 2006 laying downgeneral provisions on the European Regional Development Fund, the European SocialFund and the Cohesion Fund and repealing Regulation (EC) No 1260/1999.OfficialJournal of the European Union, 31 July 2006, L 210, p. 25-78	Council of the EU	2006	Council Regulation (EC) No 1083/2006 of 11 July 2006 laying downgeneral provisions on the European Regional Development Fund, the European SocialFund and the Cohesion Fund and repealing Regulation (EC) No 1260/1999.OfficialJournal of the European Union, 31 July 2006, L 210
Union2009d	European Union	Council of the EU. Council resolution of 15 November 2007 on the new skills for new jobs(2007/C 290/01).Official Journal of the European Union, 4 December 2007, C 290,p. 1-3	Council of the EU	2007	Council resolution of 15 November 2007 on the new skills for new jobs
Union2009d	European Union	Council of the EU. Council Resolution on the new skills for new jobs (2007/C 290/01).OfficialJournal of the European Union, 4 December 2007, C 290, p. 1-3	Council of the EU	2007	Council Resolution on the new skills for new jobs (2007/C 290/01)
Union2009d	European Union	Council of EU. Council Resolution on the new skills for new jobs (2007/C 290/01). Official Journal of the European Union, 4 December 2007, C 290, p. 1-3	Council of the EU	2007	Council Resolution on the new skills for new jobs (2007/C 290/01). Official Journal of the European Union, 4 December 2007
McKinsey2019b	McKinsey	Hendrickson, Clare, Mark Muro, and William A. Galston, Countering the geography of discontent: Strategies for left-behind places, Brookings Institution, November 2018.	Hendrickson, C., Muro, M., & Galston, W. A.	2018	Countering the geography of discontent: Strategies for left-behind places
McKinsey2012c	McKinsey	Organisation for Economic Co-operation and Development, Counting immigrants and expatriates in OECD countries: A new perspective, Trends in International Migration, 2005.	OECD	2005	Counting immigrants and expatriates in OECD countries: A new perspective, Trends in International Migration
UNESCO2015c	UNESCO	Pires, A. L. O. 2010. Country Report: Portugal. Torino, CEDEFOP. www.cedefop.europa.eu	Pires, A. L. O.	2010	Country Report: Portugal
Union2016a	European Union	http://www.cedefop.europa.eu/en/publications-and-resources/country-reports/skillsforecasts	NA	NA	Country-specific reports
McKinsey2019a	McKinsey	United Nations Educational, Scientific and Cultural Organization, Cracking the code: Girls’ and women’s’ education in science, technology, engineering, and mathematics (STEM), 2017.	UNESCO	2017	Cracking the code: Girls’ and women’s’ education in science, technology, engineering, and mathematics (STEM)
Accenture2017d	Accenture	Accenture and Girls who Code, Cracking the Gender Code, 2016	Accenture & Girls who Code	2016	Cracking the Gender Code
Accenture2017g	Accenture	Accenture: Cracking the Gender Code, 2016	Accenture	2016	Cracking the Gender Code
McKinsey2020b	McKinsey	“Creating an effective workforce system for the new economy,” McKinsey Global Institute, July 2018.		2018	Creating an effective workforce system for the new economy
ILO2020c	ILO	—. 2018. Creating digital strategies (Luxembourg, Publications Office of the European Union).	Pieterson, W.	2018	Creating digital strategies
WEF2016a	WEF	Brindley, Jane E., Christine Walti and Lisa M. Blaschke, “Creating Effective Collaborative Learning Groups in an Online Environment”, The International Review of Research in Open and Distributed Learning, June 2009, http://www.irrodl.org/index.php/irrodl/article/view/675/1271.	Brindley, J. E., Walti, C., & Blaschke, L. M	2009	Creating Effective Collaborative Learning Groups in an Online Environment
ILO2010a	ILO	—. 2010c. Creating effective teaching and learning environments: First results from TALIS (Paris).	OECD	2010	Creating effective teaching and learning environments: First results from TALIS
WEF2017d	WEF	Accenture, Creating South Africa’s Future Workforce, 2018.	Accenture	2018	Creating South Africa’s Future Workforce
WEF2016b	WEF	NESTA, Creativity vs Robots: The Creative Economy and the Future of Employment, 2015.	NESTA	2015	Creativity vs Robots: The Creative Economy and the Future of Employment
ILO2019a	ILO	Bakhshi, H.; Frey, C.B.; Osborne, M. 2015. Creativity vs. robots: The creative economy and the future of employment (London, Nesta).	Bakhshi, H., Frey, C. B., & Osborne, M.	2015	Creativity vs. robots: The creative economy and the future of employment
Union2016b	European Union	Bakhshi, H., Frey, C. B., and Osborne, M. (2015) Creativity vs. Robots: the Creative economy and the future of employment, Nesta: UK http:// www.nesta.org.uk/sites/default/files/creativity_vs._robots_wv.pdf	Bakhshi, H., Frey, C. B., & Osborne, M.	2015	Creativity vs. Robots: the Creative economy and the future of employment
Deloitte2016a	Deloitte	CRI-FI at University of South-Wales & Z_punkt – the foresight company, The Future of Work Jobs and Skills in 2030, Government of UK, February 2014, https://www.gov.uk/government/uploads/system/uploads/attachment_data/file/303335/the_future_of_work_ key_findings_edit.pdf	Government of UK	2014	CRI-FI at University of South-Wales & Z_punkt – the foresight company, The Future of Work Jobs and Skills in 2030
Union2004a	European Union	NCVQ. Criteria and guidance.London: NCVQ, 1995.	NCVQ	1995	Criteria and guidance
WEF2016a	WEF	Miller, Beth M., Critical Hours: Afterschool Programs and Educational Success, Nellie Mae Education Foundation, May 2003, https://www.nmefoundation.org/getmedia/08b6e87b-69ff4865-b44e-ad42f2596381/Critical-Hours?ext=.pdf.	Miller, B. M	2003	Critical Hours: Afterschool Programs and Educational Success
BCG2015a	BCG	Miller, Beth M., Critical Hours: Afterschool Programs and Educational Success, Nellie Mae Education Foundation, May 2003, https://www.nmefoundation.org/getmedia/08b6e87b-69ff- 4865-b44e-ad42f2596381/Critical-Hours?ext=.pdf.	Miller, B. M.	2003	Critical Hours: Afterschool Programs and Educational Success,
UNESCO2020a	UNESCO	Paul, R. (1993). Critical Thinking: What Every Student Needs to Survive in A Rapidly Changing World, Dillon Beach, CA: Foundation For Critical Thinking, accesses 24/01/2020 from https://www.criticalthinking.org/resources/articles/ct‐moral‐integrity.shtml	Paul, R.	1993	Critical Thinking: What Every Student Needs to Survive in A Rapidly Changing World
WorldBank2020a	World Bank	Balabushko, O., O. Betliy, V. Movchan, R. Piontkivsky, and M. Ryzhenkov. 2018. “Crony Capitalism in Ukraine: Relationship between Political Connectedness and Firms' Performance.” Policy Research Paper 8471, World Bank, Washington DC.	Balabushko, O., Betliy, O., Movchan, V., Piontkivsky, R., & Ryzhenkov, M	2018	Crony Capitalism in Ukraine: Relationship between Political Connectedness and Firms' Performance
WorldBank2020a	World Bank	FAO (Food and Agriculture Organization of the United Nations). 2019. Crop Prospects and Food Situation. July. Food and Agriculture Organization of the United Nations: Rome.	FAO (Food & Agriculture Organization of the United Nations	2019	Crop Prospects and Food Situation
ILO2015j	ILO	Papadakis, K. (ed.) 2008. Cross-Border Social Dialogue and Agreements: An emerging global industrial relations framework? ILO, Geneva.	Papadakis, K	2008	Cross-Border Social Dialogue and Agreements: An emerging global industrial relations framework?
WorldBank2020a	World Bank	Briault, C., E. Feyen, I. Del Mazo, B. Yee, J. , Rademacher, and I. Skamnelos. 2018. “Cross-border Spillover Effects of the G20 Financial Regulatory Reforms: Results from a Pilot Survey. Washington, DC: World Bank.	Briault, C., E. Feyen, I. Del Mazo, B. Yee, J. , Rademacher, & Skamnelos, I.	2018	Cross-border Spillover Effects of the G
McKinsey2018a	McKinsey	“Cross-sector projects,” Australian Industry and Skills Committee, aisc.net.au/content/cross-sector-projects.	Australian Industry & Skills Committee	2019	Cross-sector projects
UNESCO2015c	UNESCO	Kraak, A. 2011. Cross-sectoral state coordination, TVET policies and economic development: lessons from South Africa, Finland, Ireland and Malaysia. Background paper commissioned by UNESCO Education Sector.	Kraak, A.	2011	Cross-sectoral state coordination, TVET policies and economic development: Lessons from South Africa, Finland, Ireland and Malaysia
ILO2018g	ILO	Huws, U.; Spencer, N. H.; Joyce, S. 2016. Crowd work in Europe: Preliminary results from a survey in the UK, Sweden, Germany, Austria and the Netherlands (Brussels, Foundation for European Progressive Studies).	Huws, U., Spencer, N. H., & Joyce, S.	2016	Crowd work in Europe: Preliminary results from a survey in the UK, Sweden, Germany, Austria and the Netherlands
OECD2018j	OECD	Huws, U and Joyce, S. (2016) . Crowd Working Survey: Size of the UK's Gig Economy" revealed for the first time.	Huws, U., & Joyce, S.	2016	Crowd Working Survey: Size of the UK's Gig Economy revealed for the first time
ILO2018a	ILO	—. 2016b. “Crowd-based capitalism? Empowering entrepreneurs in the sharing economy”, in MIT Sloan Management Review.	Sundararajan, A.	2016	Crowd-based capitalism? Empowering entrepreneurs in the sharing economy
OECD2018d	OECD	Waas, B. et al. (2017), Crowdwork – A Comparative Law Perspective, Bund-Verlag GmbH, Frankfurt am Main.	Waas, B. et al.	2017	Crowdwork – A Comparative Law Perspective
Accenture2019d	Accenture	“Crunched by the Numbers: The Digital Skills Gap in the Workforce”, Capital One and Burning Glass Technologies, 2015. https://www.burning-glass.com/research-project/digital-skills-gap/	Capital One & Burning Glass Technologies	2015	Crunched by the Numbers: The Digital Skills Gap in the Workforce
WEF2016b	WEF	Burning Glass Technologies, Crunched by the Numbers: The Digital Skills Gap in the Workforce, 2015.	Burning Glass Technologies	2015	Crunched by the Numbers: The Digital Skills Gap in the Workforce
WEF2016e	WEF	Burning Glass Technologies, Crunched by the Numbers: The Digital Skills Gap in the Workforce, 2015.	Burning Glass Technologies	2015	Crunched by the Numbers: The Digital Skills Gap in the Workforce
WorldBank2010a	World Bank	World Bank. 2007. Cultivating Knowledge and Skills to Grow African Agriculture. Washington, DC.	World Bank	2007	Cultivating Knowledge and Skills to Grow African Agriculture
Deloitte2018a	Deloitte	Deloitte, Culture of Purpose—Building business confidence; driving growth: 2014 core beliefs and culture survey, 2018.	Deloitte	2018	Culture of Purpose—Building business confidence; driving growth: 2014 core beliefs and culture survey
ILO2016e	ILO	––. 2014a. Curing the sick man: The German labour market on the way to good health?, IAB Current reports (Nuremberg, Institut für Arbeitsmarkt- und Berufsforschung).	Walwei, U.	2014	Curing the sick man: The German labour market on the way to good health?
OECD2018a	OECD	Education Scotland (2008), Curriculum for Excellence, The Scottish Government, Edinburgh, http://www.gov.scot/resource/doc/226155/0061245.pdf (accessed on 18 December 2017).	Education Scotl&	2008	Curriculum for Excellence
OECD2018g	OECD	Voogt, J., N. Nieveen and S. Klopping (2016), Curriculum overload: a literature study.	Voogt, J., Nieveen, N., & Klopping, S.	2016	Curriculum overload: a literature study
ILO2018z	ILO	World Bank. 2012a. Cutting-edge technology helps boost crop yields and farm incomes (Washington, DC).	World Bank	2012	Cutting-edge technology helps boost crop yields and farm incomes
McKinsey2019c	McKinsey	Hughes, Barry B. et al., Cyber benefits and risks: Quantitatively understanding and forecasting the balance, Pardee Center for International Futures, 2015.	Hughes, B. B., et al.	2015	Cyber benefits and risks: Quantitatively understanding and forecasting the balance
BCG2015a	BCG	Levy, Frank and Murnane, Richard J., Dancing with Robots: Human Skills for Computerized Work, Third Way, 2013, http:// content.thirdway.org/publications/714/Dancing-With-Robots.pdf.	Levy, F., & Murnane, R. J.	2013	Dancing with Robots: Human Skills for Computerized Work
WEF2016a	WEF	Levy, Frank and Murnane, Richard J., Dancing with Robots: Human Skills for Computerized Work, Third Way, 2013, http:// content.thirdway.org/publications/714/Dancing-With-Robots.pdf.	Levy, I., Frank, & Murnane, R. J	2013	Dancing with Robots: Human Skills for Computerized Work
WEF2016a	WEF	Ibid. Levy, Frank and Murnane, Richard J., Dancing with Robots: Human Skills for Computerized Work, Third Way, 2013, http:// content.thirdway.org/publications/714/Dancing-With-Robots.pdf.	Levy, I., Frank, & Murnane, R. J	2013	Dancing with Robots: Human Skills for Computerized Work
OECD2016e	OECD	Levy, Frank and Richard J. Murnane (2013). “Dancing with robots: Human skills for computerized work.” Third Way NEXT.	Levy, Frank, & Murnane, R. J.	2013	Dancing with robots: Human skills for computerized work.
Deloitte2014b	Deloitte	David Mallon, “Dare2Share: BT’s experience with learning 2.0,” Bersin & Associates, webinar, April 15, 2009, www.bersin.com/library.	Mallon, D.	2009	Dare2Share: BT’s experience with learning 2.0
OECD2003b	OECD	Baumert, J., S. Heyn and O. Köller (1994), Das Kieler Lernstrategien-Inventar (KSI), Institut für die Pädagogik der Naturwissenschaften an der Universität Kiel, Kiel.	Baumert, J., Heyn, S., & Köller, O.	1994	Das Kieler Lernstrategien-Inventar
PwC2018b	PwC	“Data Agility for Uncertain Times in Financial Services.” (2017) PwC. https://www.pwc.com/us/en/financial-services/publications/assets/pwc-fs-data-agility.pdf	PwC	2017	Data Agility for Uncertain Times in Financial Services.
PwC2018c	PwC	Osborne, K., Fowler, C., and Circelli, M. 2018, Data linkage in VET research: opportunities, challenges and principles, National Centre for Vocational Education Research.	Osborne, K., Fowler, C., & Circelli, M.	2018	Data linkage in VET research: opportunities, challenges and principles
OECD2019i	OECD	Leventoff, J., B. Wilson and R. Zinn (2016), Data Policy Toolkit. Implementing the State Blueprint, Workforce Data Quality Campaign, https://careertech.org/resource/data-policytoolkit (accessed on 22 August 2018).	Leventoff, J., Wilson, B., & Zinn, R.	2016	Data Policy Toolkit. Implementing the State Blueprint
WEF2020b	WEF	World Economic Forum, Data Science in the New Economy: A New Race for Talent in the Fourth Industrial Revolution, 2019b.	World Economic Forum	2019	Data Science in the New Economy: A New Race for Talent in the Fourth Industrial Revolution
PwC2018b	PwC	“Data Scientist Talent for the Toronto Financial Services Sector.” (2015) The Centre of Excellence in Financial Services Education. http://tfsa.ca/downloads/Data_Scientist_Talent_for_the_Toronto_Financial_Services_Sector_April_2015_rev_042017.pdf	The Centre of Excellence in Financial Services Education	2015	Data Scientist Talent for the Toronto Financial Services Sector.
ILO2016j	ILO	Unesco Institute for Statistics: Data to make a difference. www.uis.unesco.org/Pages/default.aspx	UNESCO	NA	Data to make a difference
ILO2018w	ILO	OECD. 2015a. Data-driven innovation (Paris, Organisation for Economic Co-operation and Development).	OECD	2015	Data-driven innovation
ILO2018b	ILO	United Nations Educational, Scientific and Cultural Organization (UNESCO). 2015. Database of education statistics (Paris). Available at: http://data.uis.unesco.org/.	United Nations Educational, Scientific & Cultural Organization	2015	Database of education statistics
Deloitte2011a	Deloitte	Organisation for the Economic Co-Operation and Development (2003). ICT and Economic Growth: Evidence from OECD Countries, Industries and Firms.	OECD	2003	Database of Information and Communication Technology (ICT) Investment and Capital Stock Trends: Canada vs. United States
McKinsey2012d	McKinsey	Debt and deleveraging: Uneven progress on the path to growth, McKinsey Global Institute, January 2012.	McKinsey	2012	Debt and deleveraging: Uneven progress on the path to growth
WorldBank2020a	World Bank	World Bank and IMF (International Monetary Fund). 2018a. Debt Vulnerabilities in Emerging and Low-Income Economies. October 2018 Meeting of the Development Committee. Washington DC: World Bank.	World Bank & IMF (International Monetary Fund).	2018	Debt Vulnerabilities in Emerging and Low-Income Economies
ILO2016m	ILO	Anderson, K. et al. (2006). Decarbonising modern societies: integrated scenarios process and workshops. Norwich: Tyndall Centre. Technical report; No 48. http://tyndall.ac.uk/sites/default/files/t3_24.pdf	Anderson, K. et al.	2006	Decarbonising modern societies: integrated scenarios process and workshops
Accenture2020b	Accenture	Costa Rica Bicentennial Government 2018-2022. Decarbonization Plan, https://www.2050pathways.org/wp-content/ uploads/2019/02/Decarbonization-Plan-Costa-Rica.pdf	Costa Rica Bicentennial Government 2018-2022	2019	Decarbonization Plan
Union2018a	European Union	ILO. Decent Work. Retrieved from https://www.ilo.org/global/topics/decent-work/lang--en/index.htm	ILO.	NA	Decent Work
ILO2018z	ILO	Ghosh, J. Forthcoming. Decent work and the care economy: Recognizing, reducing, redistribut- ing, representing and rewarding care work (Geneva, ILO).	Ghosh, J. F.	n.d.	Decent work and the care economy: Recognizing, reducing, redistributing, representing and rewarding care work
ILO2020a	ILO	—. 2018h. Decent work and the Sustainable Development Goals: A guidebook on SDG labour market indicators (Geneva).	ILO	2018	Decent work and the Sustainable Development Goals: A guidebook on SDG labour market indicators
ILO2018y	ILO	Based on ILO (2013). Decent work and youth in Latin America and the Caribbean. Policies for Action. Lima: ILO Regional Office for Latin America and the Caribbean	ILO	2013	Decent work and youth in Latin America and the Caribbean
Union2009b	European Union	ILO, Decent work for all, available from Internet: http://www.ilo.org/global/About_the_ILO/Mainpillars/WhatisDecentWork/index.htm [cited 23.4.2009].	ILO	2009	Decent work for all
ILO2018i	ILO	—. 2016c. Decent work in global supply chains, Report IV, International Labour Conference, 105th Session, Geneva, 2016 (Geneva).	ILO	2016	Decent work in global supply chains, Report IV, International Labour Conference
ILO2018h	ILO	—. 2016b. Decent work in global supply chains, Report IV, International Labour Conference, 105th Session, Geneva, 2016 (Geneva).	ILO	2016	Decent work in global supply chains, Report IV, International Labour Conference, 105th Session, Geneva
ILO2018g	ILO	ILO. 2007. Decent working time: Balancing workers’ needs with business requirements (Geneva, International Labour Office).	ILO	2007	Decent working time: Balancing workers’ needs with business requirements
Union2009b	European Union	Bali action plan (2007). Decision 1/COP 13. In UNFCCC. Report of the Conference of the Parties on its thirteenth session, held in Bali from 3 to 15 December 2007. Addendum; Part 2: Action taken by the Conference of the Parties at its 13th session, 14 March 2008.	Bali action plan	2007	Decision 1/COP 13. In UNFCCC. Report of the Conference of the Parties on its thirteenth session, held in Bali from 3 to 15 December 2007. Addendum; Part 2: Action taken by the Conference of the Parties at its 13th session, 14 March 2008
OECD2016f	OECD	Haltiwanger, J., , I. Hathaway and J. Miranda (2014), “Declining business dynamism in the US high-technology sector”, Available at SSRN 2397310.	Declining business dynamism in the US high-technology sector”.	2014	Declining business dynamism in the US high-technology sector
McKinsey2019b	McKinsey	Perkins, David W., Declining dynamism in the U.S. labor market, CRS Insight, June 2016.	Perkins, D. W.	2016	Declining dynamism in the U.S. labor market
ILO2016g	ILO	B. Jetin: Declining labour income share in Asian export-led growth economies: The role of wage-productivity de-linking in industry (ILO, forthcoming).28	Jetin, B.	NA	Declining labour income share in Asian export-led growth economies: The role of wage-productivity de-linking in industry.
McKinsey2019a	McKinsey	Molloy, Raven, Christopher L. Smith, and Abigail Wozniak, Declining migration within the US: The role of the labor market, Federal Reserve Board, Finance and Economics Discussion Series, Number 27, April 2014.	Molloy, R., Smith, C. L., & Wozniak, A.	2014	Declining migration within the US: The role of the labor market, Federal Reserve Board: Vol
BCG2019c	BCG	Strack, R., M. Booker, O. Kovács-Ondrejkovic, P. Antebi and D. Welch, Decoding Global Talent 2018, Boston Consulting Group, 25 June 2018, http://image-src.bcg.com/Images/BCG-Decoding-Global- Talent-2018-Jun-2018_tcm108-207928.pdf.	Strack, R., Booker, M., Kovács-Ondrejkovic, O., Antebi, P., & Welch, D.	2018	Decoding Global Talent 2018
Deloitte2019a	Deloitte	Kelly Monahan, Jeﬀ Schwartz, and Tiﬀany Schleeter, Decoding millennials in the gig economy: Six trends to watch in alternative work, Deloitte Insights, May 1, 2018.	Monahan, K., Schwartz, J., & Schleeter, T.	2018	Decoding millennials in the gig economy: Six trends to watch in alternative work
Accenture2019d	Accenture	“Decoding Organizational DNA”, Accenture, 2019. https://www.accenture.com/us-en/insights/future-workforce/ workforce-data-organizational-dna	Shook, E., Knickrehm, M. & Sage-Gavin, E.	2019	Decoding Organizational DNA
Accenture2019d	Accenture	“Decoding Organizational DNA”, Accenture, 2019. https://www.accenture.com/us-en/insights/future-workforce/ workforce-data-organizational-dna	Accenture	2018	Decoding Organizational DNA
Accenture2020a	Accenture	Accenture Strategy, “Decoding Organizational DNA”, January, 2019.	Accenture Strategy	2019	Decoding Organizational DNA
Accenture2020a	Accenture	Accenture Strategy, “Decoding Organizational DNA”, January, 2019.	Accenture Strategy	2020	Decoding Organizational DNA
Accenture2020a	Accenture	Accenture Strategy, “Decoding Organizational DNA”, January, 2019.	Accenture Strategy	2019	Decoding Organizational DNA
Deloitte2019g	Deloitte	Tom Davenport and David Rosner, Decoding the path to purchase: Using autonomous analytics for customer mapping, Deloitte University Press, November 11, 2016.	Davenport, T. & Rosner, D.	2016	Decoding the path to purchase: Using autonomous analytics for customer mapping
OECD2014d	OECD	Moon, S. H. (2014a). Decomposing racial skill gaps in the U.S. Unpublished manuscript, University of Chicago, Department of Economics.	Moon, S. H.	2014	Decomposing racial skill gaps in the U.S.
McKinsey2020b	McKinsey	“Decoupling of wages from productivity: What implications for public policies?,” OECD Economic Outlook, 2018, Volume 2018, Number 2, pp. 51–65, oecd.org	OECD	2018	Decoupling of wages from productivity: What implications for public policies?
Accenture2019c	Accenture	Deep Dive: The Rise of Social Media Influencers and Their Brands,” Coresight Research, January 4, 2018.	Coresight Research	2018	Deep Dive: The Rise of Social Media Influencers and Their Brands
Deloitte2015c	Deloitte	Rachel Metz, “Deep Learning Squeezed Onto a Phone,” MIT Technology Review, February 9, 2015, http://www.technologyreview.com/news/534736/deep-learningsqueezed-onto-a-phone/.	Metz, R.	2015	Deep Learning Squeezed Onto a Phone
ILO2017f	ILO	Accenture Global Research (2013), Defining success: 2013 global research results, Accenture, New York.	Accenture Global Research	2013	Defining success: 2013 global research results
Deloitte2014a	Deloitte	Erin Sparks and Mary Jo Waits, “Degrees for what: Raising expectation for universities and colleges in a global economy,” National Governors Association, March 2011, http:// www.nga.org/files/live/sites/NGA/files/ pdf/1103DEGREESJOBS.PDF.	Sparks, E., & Waits, M. J.	2011	Degrees for what: Raising expectation for universities and colleges in a global economy.
ILO2018z	ILO	European Commission 2017. Delivering on the European Pillar of Social Rights. Available at: http://europa.eu/rap- id/press-release_MEMO-17-1005_en.htm [13 Feb. 2018].	European Commission	2017	Delivering on the European Pillar of Social Rights
OECD2016b	OECD	Government of Ireland (2012), Delivering our Green Potential: Government Policy Statement on Growth and Employment in the Green Economy, Government of Ireland, Dublin.	Government of Irel&	2012	Delivering our Green Potential: Government Policy Statement on Growth and Employment in the Green Economy
Union2004a	European Union	Department for Education and Employment.Delivering skills for all: second report of the National Skills Task Force.London: DfEE, 1999. (SKT 5).	Department for Education & Employment	1999	Delivering skills for all: second report of the National Skills Task Force
McKinsey2019a	McKinsey	McKinsey & Company, Delivering through diversity, January 2018. McKinsey & Company, The diversity opportunity in tech, forthcoming.	McKinsey, & Company	2018	Delivering through diversity
Deloitte2019a	Deloitte	Deloitte analysis			Deloitte analysis
Deloitte2017a	Deloitte	Deloitte, “Deloitte analysis: Hidden labor expenses and ineffective labor utilization costing companies tens of millions of dollars,” press release, June 16, 2016, https://www2.deloitte.com/us/en/pages/about-deloitte/articles/ press-releases/laborwise-solution-pinpoints-overages-in-labor-spending.html.	Deloitte.	2016	Deloitte analysis: Hidden labor expenses and ineffective labor utilization costing companies tens of millions of dollars
Deloitte2015a	Deloitte	“Deloitte business confidence report 2014: The gap between confidence and action,” Deloitte Development LLC, 2014, http://www2.deloitte. com/us/en/pages/operations/articles/cxo-confi- dence-survey.html.	Deloitte Development	2014	Deloitte business confidence report 2014: The gap between confidence and action
Deloitte2016b	Deloitte	Deloitte Global Human Capital Trends Report 2016	Deloitte	2016	Deloitte Global Human Capital Trends Report 2016
Deloitte2016b	Deloitte	Deloitte Global Human Capital Trends Report 2016	Deloitte	2016	Deloitte Global Human Capital Trends Report 2016
Deloitte2016b	Deloitte	Deloitte Global Human Capital Trends Report 2016	Deloitte	2016	Deloitte Global Human Capital Trends Report 2016
Deloitte2019a	Deloitte	Deloitte Global Human Capital Trends survey, 2019.		2019	Deloitte Global Human Capital Trends survey
Deloitte2017a	Deloitte	Deloitte, “Deloitte survey: Americans look at their smartphones in the aggregate more than 8 billion times daily,” PRNewswire, December 9, 2015, http://www.prnewswire.com/news-releases/deloitte-survey-americans-look- at-their-smartphones-in-the-aggregate-more-than-8-billion-times-daily-300190192.html, accessed January 13, 2017.	Deloitte.	2015	Deloitte survey: Americans look at their smartphones in the aggregate more than 8 billion times daily
ILO2017f	ILO	Green, F. (2006), Demanding work: The paradox of job quality in the affluent economy, Princeton University Press, Princeton NJ.	Green, F.	2006	Demanding work: The paradox of job quality in the affluent economy
Union2010a	European Union	Ekamper, P. (2007). Demographic perspectives and implications for vocational education and training in the European Union. The Hague: Netherlands Interdisciplinary Demographic Institute.	Ekamper, P.	2007	Demographic perspectives and implications for vocational education and training in the European Union
Union2009d	European Union	Ekamper, P.Demographic perspectives and implications for vocational education andtraining in the European Union.The Hague: Netherlands Interdisciplinary DemographicInstitute, 2007.	Ekamper, P.	2007	Demographic perspectives and implications for vocational education andtraining in the European Union
OECD2019c	OECD	Fong, J., P. Janzow and K. Peck (2016), “Demographic Shifts in Educational Demand and the Rise of Alternative Credentials”, https://upcea.edu/wpcontent/uploads/2017/05/Demographic-Shifts-in-Educational-Demand-and-the-Rise-ofAlternative-Credentials.pdf (accessed on 16 April 2018).	Fong, J., Janzow, P., & Peck, K.	2016	Demographic Shifts in Educational Demand and the Rise of Alternative Credentials
McKinsey2019b	McKinsey	Acemoglu, Daron, and Pascual Restrepo, Demographics and automation, Massachusetts Institute of Technology, March 2019.	Acemoglu, D., & Restrepo, P.	2019	Demographics and automation
PwC2018c	PwC	Bowles, M., and Lanyon, S. 2016, Demystifying Credentials: Growing capabilities for the future, Deakinco.	Bowles, M., & Lanyon, S.	2016	Demystifying Credentials: Growing capabilities for the future
ILO2020a	ILO	Huang, B.; Morgan, P.J.; Yoshino, N. (eds). 2019. Demystifying rising inequality in Asia (Tokyo, Asian Development Bank Institute).	Huang, B., Morgan, P. J., & Yoshino, N.	2019	Demystifying rising inequality in Asia
WEF2017a	WEF	Eurofound, Denmark: Flexicurity and industrial relations, https://goo. gl/9eYRXx; also see Denmark.dk, Flexicurity, https://goo.gl/ImyiD2.	Eurofound	NA	Denmark: Flexicurity and industrial relations
WEF2017a	WEF	Eurofound, Denmark: Flexicurity and industrial relations, https://goo. gl/9eYRXx; also see Denmark.dk, Flexicurity, https://goo.gl/ImyiD2.	Eurofound	NA	Denmark: Flexicurity and industrial relations
OECD2019i	OECD	Eurofound (2018), Denmark: Social partners welcome new tripartite agreement on adult and continuing education, https://www.eurofound.europa.eu/publications/article/2018/denmarksocial-partners-welcome-new-tripartite-agreement-on-adult-and-continuing-education (accessed on 6 September 2018).	Eurofound	2018	Denmark: Social partners welcome new tripartite agreement on adult and continuing education
OECD2019n	OECD	Eurofound (2018), “Denmark: Social partners welcome new tripartite agreement on adult and continuing education”, https://www.eurofound.europa.eu/printpdf/observatories/eurwork/articles/denmark-socialpartners-welcome-new-tripartite-agreement-on-adult-and-continuing-education (accessed on 28 May 2018).	Eurofound	2018	Denmark: Social partners welcome new tripartite agreement on adult and continuing education
Union2009b	European Union	DfES (2002). Department for education and skills. Sustainable development action plan for education and skills. London: Department for children, schools and families.	Department for education & skills	2002	Department for education and skills. Sustainable development action plan for education and skills
WorldBank2016c	World Bank	Bassi, M., M. Buso, S. Urzúa, and J. Vargas. 2012. Desconectados: Habilidades, Educación y Empleo en América Latina. Inter-American Development Bank, Washington, DC.	Bassi, M., Buso, M., Urzúa, S., & Vargas, J.	2012	Desconectados: Habilidades, Educación y Empleo en América Latina
OECD2018a	OECD	Bassi, M. et al. (2012), Desconectados. Habilidades, educación y empleo en América Latina., Banco Interamericano de Desarrollo, Washington, http://www.redetis.iipe.unesco.org/publicaciones/desconectados-habilidades-educacion-yempleo-en-america-latina-washington-banco-interamericano-de-desarrollo-bid/#.Wjee0m8rKUk (accessed on 18 December 2017).	Bassi, M. et al.	2012	Desconectados. Habilidades, educación y empleo en América Latina.
OECD2019n	OECD	European Commission (2013), Design and commissioning of counterfactual impact evaluations - A practical guidance for ESF managing authorities, Publication Office of the European Union, Luxembourg, https://publications.europa.eu/en/publication-detail//publication/f879a9c1-4e50-4a7b-954c-9a88d1be369c/language-en (accessed on 23 July 2018).	European Commission	2013	Design and commissioning of counterfactual impact evaluations - A practical guidance for ESF managing authorities
Accenture2019d	Accenture	“Designing a Digital Dashboard to Enhance Wealth Management,” Accenture, retrieved September 24, 2019. https://www.accenture.com/us-en/success-wealth- management-advisor-digital-dashboard	Accenture	2019	Designing a Digital Dashboard to Enhance Wealth Management
McKinsey2019b	McKinsey	Reder, Libby, Shelly Steward, and Natalie Foster, Designing portable benefits: A resource guide for policymakers, Aspen Institute Future of Work Initiative, June 2019.	Reder, L., Steward, S., & Foster, N.	2019	Designing portable benefits: A resource guide for policymakers
Deloitte2016a	Deloitte	Michel, Lawrence, "Despite Freelancers Union/Upwork claim, freelancing is not becoming Americans’ main source of income", Economic Policy Institute, December 9, 2015, http://www.epi.org/publication/despite-freelancers-unionupwork-claim-freelancing-is- not-becoming-americans-main-source-of-income/	Michel, L.	2015	Despite Freelancers Union/Upwork claim, freelancing is not becoming Americans’ main source of income
McKinsey2017e	McKinsey	Mishel, Lawrence. “Despite Freelancers Union/Upwork claim, freelancing is not becoming Americans’ main source of income.” Economic Policy Institute Briefing Paper no. 415, December 9, 2015, epi.org.	Mishel, L.	2015	Despite Freelancers Union/Upwork claim, freelancing is not becoming Americans’ main source of income
OECD2016a	OECD	Mishel, L. (2015), “Despite Freelancers Union/Upwork claim, Freelancing is not becoming Americans’ Main Source of Income”, Economic Policy Institute Briefing Paper, No. 415.	Mishel, L.	2015	Despite Freelancers Union/Upwork claim, Freelancing is not becoming Americans’ Main Source of Income
OECD2017f	OECD	Home Office (2015), “Determining Labour Shortages and the Need for Labour Migration from Third Countries in the UK: European Migration Network Focused Study”, Home Office Science.	Home Office	2015	Determining Labour Shortages and the Need for Labour Migration from Third Countries in the UK: European Migration Network Focused Study
Deloitte2016a	Deloitte	Dehaze, A., "Develop talent, connect and shape the future of work: A call for responsible leaders", World Economic Forum, January 18, 2017, https://www.weforum.org/agenda/2017/01/develop-talent-connect-and-shape-the-future-of-work-a-call-for- responsible-leaders	Dehaze, A.	2017	Develop talent, connect and shape the future of work: A call for responsible leaders
ILO2016m	ILO	Wilson, R.A. et al. (2004). Developing a national skills forecasting tool for South Africa. Pretoria: South African Department of Labour.	Wilson, R.A. et al	2004	Developing a national skills forecasting tool for South Africa
OECD2016b	OECD	Wilson, R., I. Woolard and D. Le (2004), Developing a National Skills Forecasting Tool for South Africa, South African Department of Labour, Pretoria.	Wilson, R., Woolard, I., & Le, D.	2004	Developing a National Skills Forecasting Tool for South Africa
Union2009d	European Union	Wilson, R.A. et al.Developing a national skills forecasting tool for South Africa. Coventry:Institute for Employment Research, Warwick University, 2004	Wilson, R.A. et al.	2004	Developing a national skills forecasting tool for South Africa
Union2008a	European Union	Wilson, R.A. et al. Developing a national skills forecasting tool for South Africa. Pretoria: South African Department of Labour, 2004.	Wilson, R.A. et al.	2004	Developing a national skills forecasting tool for South Africa.
Union2009a	European Union	Wilson, R.A. et al. (2004). Developing a national skills forecasting tool for South Africa. Pretoria: South African Department of Labour (including four annexes).	Wilson, R.A. et al.	2004	Developing a national skills forecasting tool for South Africa.
Union2010a	European Union	Wilson, R.A.; Woolard, I.; Lee, D. (2004). Developing a national skills forecasting tool for South Africa. Pretoria: South African Department of Labour. Available from Internet: http://www2.warwick.ac.uk/fac/soc/ier/ research/current/ [cited 13.2.2010].	Wilson, R.A., Woolard, I., Lee, D.	2004	Developing a national skills forecasting tool for South Africa.
ILO2018r	ILO	Corbella, T. and Mane, F (2014), “Developing and running an establishment skills survey”, Guide to skills anticipation and matching, Volume 5, ETF, Cedefop, ILO, Luxembourg: Publications Office of the European Union.	Corbella, T., & Mane, F.	2014	Developing and running an establishment skills survey
Deloitte2016a	Deloitte	Aon Hewitt, "Developing Canada's future workforce: a survey of large private-sector employers.", AON Hewitt and Business Council of Canada, March, 2016, http://thebusinesscouncil.ca/wp-content/uploads/2016/02/Developing-Canadas-Workforce-March.pdf	AON Hewitt & Business Council of Canada	2016	Developing Canada’s future workforce: A survey of large private-sector employers
OECD2019c	OECD	Bocconi, S. et al. (2016), Developing Computational Thinking in Compulsory Education – Implications for Policy and Practice, European Commission Joint Research Centre, Brussels, http://dx.doi.org/10.2791/792158.	Bocconi, S. et al.	2016	Developing Computational Thinking in Compulsory Education – Implications for Policy and Practice
Union2018c	European Union	Joint Research Centre. 2018. “Developing Computational Thinking in Compulsory Education : Implications for Policy and Practice.” Website. March 26, 2018. https://publications.europa.eu/en/publication-detail/-/publication/093eadcc-c82011e6-a6db-01aa75ed71a1/language-en/format-PDF.	Joint Research Centre	2018	Developing Computational Thinking in Compulsory Education : Implications for Policy and Practice
WorldBank2016c	World Bank	Cotton, K. 1993. “Developing Employability Skills.” Close-up #15, School Improvement Research Series, Northwest Regional Education Laboratory.	Cotton, K.	1993	Developing Employability Skills
Union2004a	European Union	Green, L; Hartley, P.Developing national occupational standards. Report byLMG associates for QCA. London: QCA, 1999.	Green, L., & Hartley, P.	1999	Developing national occupational standards
Union2004a	European Union	QCA. Developing national occupational standards for NVQs and SVQs.London: QCA, 1999.	QCA	1999	Developing national occupational standards for NVQs and SVQs
WorldBank2016c	World Bank	Vasiliev, K., A. Lukiyanova, D. Chugunov, I. Maltseva, I. Shulga, J.J. Rutkowski, P. Cahu, M.P. Marie, P. Travkin; S. Roshchin, and S. Nellemann. 2013. “Developing Skills for Innovative Growth in the Russian Federation”. World Bank, Washington, DC. Available at: http://documents.worldbank.org/curated/en/2013/06/18004192/developing-skills-innovative-growthrussian-federation.	Vasiliev, K., Lukiyanova, A., Chugunov, D., Maltseva, I., Shulga, I., Rutkowski, J. J., Cahu, P., Marie, M. P., Travkin, P., Roshchin, S., & Nellemann, S.	2013	Developing Skills for Innovative Growth in the Russian Federation
ILO2018r	ILO	Bakule, M., Kriechel, B. et al (2016), “Developing skills foresights, scenarios and forecasts”, Guide to Anticipating and Matching Skills and Jobs, Volume 2, ETF, Cedefop, ILO, Luxembourg: Publications Office of the European Union.	Bakule, M., & Kriechel, B.	2016	Developing skills foresights, scenarios and forecasts
ILO2017l	ILO	ETF, Cedefop, ILO (2016a). Developing skills foresights, scenarios and forecasts , Volume 2 Guide on Anticipating and Matching Skills and Jobs, EU Publication Office of the European Union, Luxemburg.	ETF, Cedefop & ILO	2016	Developing skills foresights, scenarios and forecasts , Volume 2 Guide on Anticipating and Matching Skills and Jobs
ILO2019c	ILO	—; European Training Foundation; ILO. 2016. Developing skills foresights, scenarios and forecasts: Guide to anticipating and matching skills and jobs, Vol. 2 (Luxembourg).	Committee on Climate Change & European Training Foundation	2016	Developing skills foresights, scenarios and forecasts: Guide to anticipating and matching skills and jobs,
Union2016b	European Union	The World Bank (2014), Developing Social-Emotional Skills for the Labor Market, The PRACTICE Model, http://www-wds.worldbank.org/ external/default/WDSContentServer/WDSP/IB/2014/11/25/00015834 9_20141125090117/Rendered/PDF/WPS7123.pdf	The World Bank	2014	Developing Social-Emotional Skills for the Labor Market, The PRACTICE Model
OECD2019i	OECD	FiBS and DIE (2013), Developing the Adult Learning Sector. Lot 2: Financing the Adult Learning Sector, Report prepared for the European Commission/DG Education and Culture, Berlin.	FiBS & DIE	2013	Developing the Adult Learning Sector
Union2017a	European Union	German Institute for Adult Education, ‘Developing the adult learning sector’, 2013, http://ec.europa.eu/dgs/education_culture/repository/education/.../adult-learning-g_en .pdf.	German Institute for Adult Education	2013	Developing the adult learning sector
OECD2019n	OECD	Broek, S. and B. Buiskool (2013), Developing the adult learning sector: Quality in the Adult Learning Sector, Panteia, Zoetermeer.	Broek, S., & Buiskool, B.	2013	Developing the adult learning sector: Quality in the Adult Learning Sector
OECD2019n	OECD	FiBS and DIE (2013), Developing the adult learning sector. Lot 2: Financing the adult learning sector, http://lll.mon.bg/uploaded_files/financingannex_en.pdf (accessed on 31 May 2018).	FiBS & DIE	2013	Developing the adult learning sector. Lot 2: Financing the adult learning sector
ILO2018z	ILO	Jimenez, R. 2017. Development effects of rural electrification (Washington, DC, Inter-American Development Bank).	Jimenez, R.	2017	Development effects of rural electrification
Union2009d	European Union	Timmers, B. Development in skills needs in organic farming. In Cedefop. Trends and skills needs in innovative agri-food and forestry-wood chains. Paper presented at Cedefop-Skillsnet workshop ‘Future skill needs: innovation in agri-food and forestry-woodchains’, in Portugal, in November, 2006, p. 95-103.	Timmers, B.	2006	Development in skills needs in organic farming. In Cedefop. Trends and skills needs in innovative agri-food and forestry-wood chains. Paper presented at Cedefop-Skillsnet workshop ‘Future skill needs: innovation in agri-food and forestry-woodchains’, in Portugal, in November, 2006
ILO2016m	ILO	Kriechel, B.; van Thor, J. (2011). Development of a replacement demand module for Korea: final report. Maastricht: ROA, Research Centre for Education and the Labour Market, Maastricht University.	Kriechel, B., & van Thor, J.	2011	Development of a replacement demand module for Korea: final report
OECD2003b	OECD	Eignor, D., C. Taylor, I. Kirsch and J. Jamieson (1998), Development of a Scale for Assessing the Level of Computer Familiarity of TOEFL Students, TOEFL Research Report No. 60, Educational Testing Service, Princeton, NJ.	Eignor, D., Taylor, C., Kirsch, I., & Jamieson, J.	1998	Development of a Scale for Assessing the Level of Computer Familiarity of TOEFL Students
Union2010a	European Union	Pollitt, H.; Chewpreecha, U. (2008). Development of labour supply projections using the E3ME framework. Paper presented at the workshop medium-term forecast of skills supply in Europe: interim results. Technical workshop organised by Cedefop in Thessaloniki, 2-3 June 2008.	Pollitt, H., Chewpreecha, U.	2008	Development of labour supply projections using the E3ME framework.
OECD2014d	OECD	American Psychiatric Association (1994). Diagnostic and Statistical Manual of Mental Disorders: DSMIV (4 ed.). Washington, DC: American Psychiatric Association.	American Psychiatric Association	1994	Diagnostic and Statistical Manual of Mental Disorders: DSMIV
OECD2019c	OECD	Carretero, S., R. Vuorikari and Y. Punie (2017), DigComp 2.1. The Digital Competence Framework for Citizens, Publications Office of the European Union, Luxembourg, http://publications.jrc.ec.europa.eu/repository/bitstream/JRC106281/webdigcomp2.1pdf_(online).pdf (accessed on 28 March 2018).	Carretero, S., Vuorikari, R., & Punie, Y.	2017	DigComp 2.1. The Digital Competence Framework for Citizens
OECD2016e	OECD	European Commission (2013), DIGCOMP: A Framework for Developing and Understanding Digital Competence in Europe, Luxembourg: Publications Office of the European Union	European Commission	2013	DIGCOMP: A Framework for Developing and Understanding Digital Competence in Europe
OECD2019c	OECD	Ferrari, A. (2013), DIGCOMP: A Framework for Developing and Understanding Digital Competence in Europe, European Commission. Joint Research Centre, Luxembourg, http://dx.doi.org/10.2788/52966.	European Commission	2013	DIGCOMP: A Framework for Developing and Understanding Digital Competence in Europe
UN2018a	UN	A Ferrari, 2013, DIGCOMP: a Framework for Developing and Understanding Digital Competence in Europe (European Union, Luxembourg).	Ferrari, A.	2013	DIGCOMP: A framework for developing and understanding digital competence in Europe
McKinsey2017a	McKinsey	McKinsey Global Institute, Digital America: A tale of the haves and have-mores, December 2015.	McKinsey Global Institute	2015	Digital America: A tale of the haves and have-mores
McKinsey2018a	McKinsey	Digital America: A tale of the haves and have-mores, McKinsey Global Institute, December 2015.	McKinsey	2015	Digital America: A tale of the haves and have-mores
McKinsey2017b	McKinsey	McKinsey Global Institute, Digital America: A tale of the haves and the have-mores, December 2015.	McKinsey Global Institute	2015	Digital America: A tale of the haves and the have-mores.
WEF2016d	WEF	Accenture, Digital Business Era: Stretch Your Boundaries – Accenture Technology Vision 2015, 2015	Accenture	2015	Digital Business Era: Stretch Your Boundaries – Accenture Technology Vision 2015
Deloitte2018a	Deloitte	Deloitte,Digitalcollaboration:Deliveringinnovation,productivity,andhappiness,2013.	Deloitte	2013	Digital collaboration: Delivering innovation, productivity, and happiness
Union2018c	European Union	“DigCompOrg Framework - EU Science Hub - European Commission.” 2015. EU Science Hub. November 13, 2015. https://ec.europa.eu/jrc/en/digcomporg/framework.	European Commission	2015	Digital Competence Framework for Educators (DigCompEdu) - EU Science Hub European Commissio
Union2018c	European Union	“Digital Competence Framework for Educators (DigCompEdu) - EU Science Hub European Commission.” EU Science Hub. June 15, 2016. https://ec.europa.eu/jrc/en/digcompedu.	European Commission	2016	Digital Competence Framework for Educators (DigCompEdu) - EU Science Hub European Commission
Union2013a	European Union	Ferrari, A. (2012). Digital Competence in practice: An analysis of frameworks. Seville: JRC-IPTS.	Ferrari, A.	2012	Digital Competence in practice: An analysis of frameworks.
Union2018c	European Union	“Digital Competences and Technology in Education - Education and Training - European Commission.” n.d. Education and Training. Accessed May 24, 2018. http://ec.europa.eu/education/policy/strategic-framework/education-technology_en.	European Commission	N/A	Digital Competences and Technology in Education - Education and Training - European Commission
Accenture2017f	Accenture	Accenture Strategy: Digital Density Index, 2015	Accenture	2015	Digital Density Index
Deloitte2016a	Deloitte	Accenture, "Digital Disruption: Embrace the future of work and your people will embrace it with you", April 11, 2016, https://www.accenture.com/t20161219T223536Z__w__/ca-en/_acnmedia/PDF-4/Accenture-Strategy-Digital-Workforce-Future- of-Work.pdf#zoom=50	Accenture	2016	Digital Disruption: Embrace the future of work and your people will embrace it with you
Deloitte2016a	Deloitte	Productivity Commission. "Digital Disruption: What do governments need to do." Productivity Commission, Australian Government, June 15, 2016, http://www.pc.gov.au/research/completed/digital-disruption/digital-disruption-research-paper.pdf	Productivity Commission	2016	Digital Disruption: What do governments need to do
PwC2018c	PwC	Productivity Commission 2016, Digital Disruption: What do governments need to do?, Commission Research Paper.	Productivity Commission	2016	Digital Disruption: What do governments need to do?
OECD2019J	OECD	Minges, M. (2015). Digital Dividends Exploring the Relationship Between Broadband and Economic Growth Exploring the Relationship between Broadband and Economic Growth. Retrieved 09 11, 2018, from http://pubdocs.worldbank.org/en/391452529895999/WDR16-BP-Exploring-theRelationship-between-Broadband-and-Economic-Growth-Minges.pdf	Minges, M.	2015	Digital Dividends Exploring the Relationship Between Broadband and Economic Growth Exploring the Relationship between Broadband and Economic Growth
Accenture2016b	Accenture	Digital Economic Value Index, Accenture, January 2016.	Accenture	2016	Digital Economic Value Index
Accenture2016b	Accenture	Digital Economic Value Index, Accenture, January 2016.	Accenture	2016	Digital Economic Value Index
OECD2019c	OECD	European Commission (2018), Digital Economy and Society Index 2018, Country Report Luxembourg, https://ec.europa.eu/digital-single- (accessed on 3 August 2018).	European Commission	2018	Digital Economy and Society Index 2018
OECD2019c	OECD	European Commission (2018), Digital Economy and Society Index Report 2018 - Human Capital, https://ec.europa.eu/digital-single-market/en/human-capital (accessed on 2 December 2018).	European Commission	2018	Digital Economy and Society Index Report 2018 - Human Capital
Deloitte2016a	Deloitte	OECD, "Digital Economy Data Highlights", OECD Publishing, Paris, 2016, http://www.oecd.org/sti/ieconomy/Cancun_ChartBooklet.pdf	OECD	2016	Digital Economy Data Highlights
ILO2018w	ILO	—. 2017. Digital economy outlook (Paris, Organisation for Economic Co-operation and Development).	OECD	2017	Digital economy outlook
Deloitte2016a	Deloitte	Banerjee, P. M & Belson, G., "Digital education 2.0: From content to connections", Deloitte University Press, January 26, 2015, https://dupress.deloitte.com/dup-us-en/deloitte-review/issue-16/future-digital-education-technology.html	Banerjee, P. M., & Belson, G.	2015	Digital education 2.0: From content to connections
Union2018c	European Union	“Digital Education Action Plan - Education and Training - European Commission.” 2018. Education and Training. 2018. http://ec.europa.eu/education/initiatives/europeaneducation-area/digital-education-action-plan_en.	European Commission	2018	Digital Education Action Plan - Education and Training - European Commission
OECD2019c	OECD	Conrads, J. et al. (2017), Digital Education Policies in Europe and Beyond: Key Design Principles for More Effective Policies, Publications Office of the European Union, Luxembourg, http://dx.doi.org/10.2760/462941.	Conrads, J. et al.	2017	Digital Education Policies in Europe and Beyond: Key Design Principles for More Effective Policies
Accenture2017f	Accenture	WEF: Digital Transformation Initiative: Digital enterprise: How to survive disruption and thrive in the digital age, 2016	World Economic Forum	2016	Digital enterprise: How to survive disruption and thrive in the digital age
Union2019a	European Union	Lisbon Council (2018). Digital Europe: Next Steps. A European Agenda for the Digital-9+.	Lisbon Council	2018	Digital Europe: Next Steps. A European Agenda for the Digital-9+
McKinsey2017b	McKinsey	McKinsey Global Institute, Digital Europe: Pushing the frontier, capturing the benefits, June 2016.	McKinsey Global Institute	2016	Digital Europe: Pushing the frontier
McKinsey2019c	McKinsey	McKinsey Global Institute, Digital finance for all: Powering inclusive growth in emerging economies, September 2016.	McKinsey Global Institute	2016	Digital finance for all: Powering inclusive growth in emerging economies
McKinsey2019a	McKinsey	McKinsey Global Institute, Digital finance for all: Powering inclusive growth in emerging economies, September 2016.	McKinsey Global Institute	2016	Digital finance for all: Powering inclusive growth in emerging economies.
McKinsey2020a	McKinsey	Digital globalization: The new era of global flows, February 2016.	McKinsey	2016	Digital globalization: The new era of global flows
McKinsey2017a	McKinsey	McKinsey Global Institute, Digital globalization: The new era of global flows, March 2016. McKinsey Global Institute, Game changers: Five opportunities for US growth and renewal,	McKinsey Global Institute	2016	Digital globalization: The new era of global flows
McKinsey2017b	McKinsey	McKinsey Global Institute, Digital globalization: The new era of global flows, February 2016.	McKinsey Global Institute	2016	Digital globalization: The new era of global flows.
Deloitte2017a	Deloitte	Erica Volini, Pascal Occean, Michael Stephan, and Brett Walsh, “Digital HR: Platforms, people, and work,”	Volini, E., Occean, P., Stephan, M., & Walsh, B.	2017	Digital HR: Platforms, people, and work
McKinsey2019c	McKinsey	Nyster, Carly et al., Digital identity: Issue analysis, Omidyar Network, 2016.	Nyster, C.	n.d.	Digital identity: Issue Analysis
McKinsey2019c	McKinsey	World Economic Forum, Digital identity: On the threshold of a digital identity revolution, January 2018.	World Economic Forum	2018	Digital identity: On the threshold of a digital identity revolution.
McKinsey2019c	McKinsey	Atick, Joseph J., Digital identity: The essential guide, ID4Africa Identity Forum, 2014.	Atick, J. J.	2014	Digital identity: The essential guide
OECD2017e	OECD	European Commission (2014), Digital Inclusion and Skill, Digital Agenda Scoreboard 2014. https://ec.europa.eu/digital-agenda/en/news/scoreboard-2014-digital-inclusion-and-skills-eu-2014.	European Commission	2014	Digital Inclusion and Skill, Digital Agenda Scoreboard 2014
McKinsey2019a	McKinsey	McKinsey Global Institute, Digital India: Technology to transform a connected nation, March 2019.	McKinsey Global Institute	2019	Digital India: Technology to transform a connected nation.
Deloitte2020b	Deloitte	Maximilian Schroeck et al., Digital industrial transformation: Reinventing to win in Industry 4.0, Deloitte Insights, June 17, 2019.	Schroeck, M. et al.	2019	Digital industrial transformation: Reinventing to win in Industry 4.0
Deloitte2016a	Deloitte	OECD, "Digital innovation – what does it really mean?", OECD Insights, June 3, 2016, http://oecdinsights.org/2016/06/03/digital- innovation-what-does-it-really-mean/	OECD	2016	Digital innovation – what does it really mean?
BCG2018c	BCG	BCG, Digital Insurgents, emerging models, and the disruption of CPG and retail, 2017	Boston Consulting Group	2017	Digital Insurgents, emerging models, and the disruption of CPG and retail
ILO2018a	ILO	International Labour Office (ILO); IG Metall. Forthcoming. Digital labour platforms and the future of work: Towards decent work in the online world (Geneva).	International Labour Office	Forthcoming	Digital labour platforms and the future of work: Towards decent work in the online world
ILO2018w	ILO	Berg, J.; Furrer, M.; Harmon, E.; Rani, U.; Silberman, M. S. 2018. Digital labour platforms and the future of work: Towards decent work in the online world (Geneva, International Labour Office).	Berg, J., Furrer, M., Harmon, E., Rani, U., & Silberman, M. S.	2018	Digital labour platforms and the future of work: Towards decent work in the online world
ILO2020a	ILO	Berg, J.; Furrer, M.; Harmon, E.; Rani, U.; Silberman, M.S. 2018. Berg, J.; Furrer, M.; Harmon, E.; Rani, U.; Silberman, M.S. 2018. Digital labour platforms and the future of work: Towards decent work in the online world (Geneva, ILO).	Berg, J. et al	2018	Digital labour platforms and the future of work: Towards decent work in the online world
ILO2019a	ILO	Berg, J.; Furrer, M.; Harmon, E.; Rani, U.; Silberman, M.S. 2018. Digital labour platforms and the future of work: Towards decent work in the online world (Geneva, ILO).	Berg, J., Furrer, M., Harmon, E., Rani, U., & Silberman, M. S.	2018	Digital labour platforms and the future of work: Towards decent work in the online world.
McKinsey2012a	McKinsey	MacArthur Foundation, “Digital media and learning competition provides $2 million for innovations in digital badges,” September 2011.	MacArthur Foundation	2011	Digital media and learning competition provides $2 million for innovations in digital badges
OECD2016d	OECD	ITU (2014), Digital Opportunities: Innovative ICT Solutions for Youth Employment, International Telecommunication Union, Geneva.	ITU	2014	Digital Opportunities: Innovative ICT Solutions for Youth Employment
Union2017a	European Union	Polish Ministry of Economic Development, Digital Poland Programme, https://www.polskacyfrowa.gov.pl/en/; National Centre for Research and Development, e-Pionier, http://www.ncbr.gov.pl/en/.	Polish Ministry of Economic Development	NA	Digital Poland Programme
McKinsey2019c	McKinsey	International Monetary Fund, Digital revolutions in public finance, November 2017.	IMF	2017	Digital revolutions in public finance
McKinsey2018a	McKinsey	Digital skills crisis, United Kingdom House of Commons, Science and Technology Committee, second report of session 2016–17, June 2016.	United Kingdom House of Commons, Science & Technology Committee	2016	Digital skills crisis
UNESCO2018a	UNESCO	House of Commons Science and Technology Committee, Digital Skills Crisis. Second Report of Session 2016-2017 (2016)	House of Commons Science & Technology Committee,	2016	Digital Skills Crisis
Union2018c	European Union	Kiss, Monika, European Parliament, Directorate-General for Parliamentary Research Services, European Parliament, European Parliamentary Research Service, and Members’ Research Service. 2017. Digital Skills in the EU Labour Market: In-Depth Analysis. http://bookshop.europa.eu/uri?target=EUB:NOTICE:QA0516037:EN:HTML.	Kiss, M	2017	Digital Skills in the EU Labour Market: In-Depth Analysis
ILO2020a	ILO	Trendov, N.M.; Varas, S.; Zeng, M. 2019. Digital technologies in agriculture and rural areas, Briefing Paper (Rome, Food and Agriculture Organization of the United Nations).	Trendov, N. M., Varas, S., & Zeng, M.	2019	Digital technologies in agriculture and rural areas, Briefing Paper
Deloitte2016a	Deloitte	OECD, "Digital Transformation in Chile: A roadmap to strengthen its governance", OECD Insights, June 10, 2016, http://oecdinsights. org/2016/06/10/digital-transformation-in-chile-a-roadmap-to-strengthen-its-governance/	OECD	2016	Digital Transformation in Chile: A roadmap to strengthen its governance
WEF2016d	WEF	Forrester Consulting Thought Leadership Commissioned by Accenture Interactive, Digital Transformation In The Age Of The Customer, 2015	Forrester Consulting Thought Leadership Commissioned by Accenture Interactive	2015	Digital Transformation In The Age Of The Customer
Deloitte2019c	Deloitte	Khalid Kark, Digital vanguard organizations, Deloitte Insights, February 1, 2019.	Kark, K.	2019	Digital vanguard organizations
WEF2016d	WEF	Global Centre for Digital Business Transformation – An IMD and CISCO Initiative, Digital Vortex: How Digital Disruption Is Redefining Industries, 2015	Global Centre for Digital Business Transformation – An IMD and CISCO Initiative	2015	Digital Vortex: How Digital Disruption Is Redefining Industries
ILO2016a	ILO	Degryse, C. 2016. Digitalisation of the economy and its impact on labour markets (Brussels, European Trade Union Institute). Available at: https://www.etui.org/content/download/22130/184851/file/ver+2+web+version+Working+Paper+2016+02-EN+digitalisation.pdf. [Accessed 22 September 2016]	Degryse, C.	2016	Digitalisation of the economy and its impact on labour markets
ILO2016c	ILO	Degryse, C. 2016. Digitalisation of the economy and its impact on labour markets (Brussels, ETUI). Available at: http://www.etui.org/Publications2/Working-Papers/Digitalisation-of-the-economy-and-its-impact-on-labourmarkets [22 September 2016].	Degryse, C.	2016	Digitalisation of the economy and its impact on labour markets
ILO2018f	ILO	Degryse, C. 2016. Digitalisation of the economy and its impact on labour markets (Brussels, European Trade Union Institute).	Degryse, C.	2016	Digitalisation of the economy and its impact on labour markets
McKinsey2017e	McKinsey	Walwei, Ulrich. “Digitalization and structural labour market problems: The case of Germany.” ILO Research Paper no. 17, International Labour Office, September 2016, ilo.org.	Walwei, U.	2016	Digitalization and structural labour market problems: The case of Germany
Accenture2019d	Accenture	“Digitalization and the American Workforce”, Metropolitan Policy Program at The Brookings Institution, November, 2017. https://www.brookings.edu/wp-content/uploads/2017/11/ mpp_2017nov15_digitalization_full_report.pdf#page=24	Muro, M., Liu, S., Whiton, J., Kulkarni, S.	2017	Digitalization and the American Workforce
McKinsey2018a	McKinsey	Mark Muro et al., Digitalization and the American workforce, Brookings Institution, November 2017.	Muro, M.	2017	Digitalization and the American workforce
McKinsey2019b	McKinsey	Muro, Mark et al., Digitalization and the American workforce, Brookings Institution, November 2017.	Muro, M., et al.	2017	Digitalization and the American workforce
BCG2018b	BCG	Muro, Mark, Sifan Liu, Jacob Whiton and Siddharth Kulkarni, Digitalization and the American workforce, Brookings, 2017.	Muro, M., Liu, S., Whiton, J., & Kulkarni, S.	2017	Digitalization and the American workforce.
Deloitte2020b	Deloitte	GeSI and Deloitte, Digital with purpose: Delivering a SMARTer 2030, 2019.	GeSI & Deloitte	2019	Digitial with purpose: Delivering a SMARTer 2030
Union2018a	European Union	McKinsey Global Institute. (2017). Digitization, AI, and the future of work: Imperatives for Europe.Retrieved form https://www.mckinsey.com/mgi/overview/2017-in-review/whats-next-in-digital-and-ai/digitization-ai-and-the-future-of-work-imperatives-for-europe#0	McKinsey Global Institute.	2017	Digitization, AI, and the future of work: Imperatives for Europe
Union2019a	European Union	McKinsey (2017a). DIGITIZATION, AI, AND THE FUTURE OF WORK: IMPERATIVES FOR EUROPE. McKinsey Global Institute briefing note prepared for the EU Leaders Tallinn Digital Summit, September 2017	McKinsey	2017	DIGITIZATION, AI, AND THE FUTURE OF WORK: IMPERATIVES FOR EUROPE
McKinsey2019b	McKinsey	Han, Yan, Evgeniya Makarova, Matthias Ringel, and Vanya Telpis, “Digitization, automation, and online testing: The future of pharma quality control,” January 2019, McKinsey.com.	Han, Y., Makarova, E., Ringel, M., & Telpis, V.	2019	Digitization, automation, and online testing: The future of pharma quality control
McKinsey2017a	McKinsey	Nanry, John, Subu Narayanan, and Louis Rassey, “Digitizing the value chain,” McKinsey Quarterly, March 2015.	Nanry, J., Narayanan, S., & Rassey, L.	2015	Digitizing the value chain
Union2018c	European Union	“Diploma Supplement - Education and Training - European Commission.” 2018. Education and Training. 2018. http://ec.europa.eu/education/resources/diplomasupplement_en.	European Commission	2018	Diploma Supplement - Education and Training - European Commission
Union2009b	European Union	European Parliament; Council of the EU (2003). Directive 2003/30/EC of the European Parliament and of the Council of 8 May 2008 on the promotion of the use of biofuels or other renewable fuels for transport. Official Journal of the European Union, L123, p. 42-45.	European Parliament; Council of the EU	2003	Directive 2003/30/EC of the European Parliament and of the Council of 8 May 2008 on the promotion of the use of biofuels or other renewable fuels for transport
Union2016b	European Union	Directive on Equal Treatment in Employment and Occupation (2000/78/EC) http://eur-lex.europa.eu/legal-content/en/ TXT/?uri=CELEX:32000L0078; and	European Union law	NA	Directive on Equal Treatment in Employment and Occupation (2000/78/EC)
Union2018c	European Union	European Commission, Directorate-General for the Information Society and Media, European Schoolnet, and Université de Liège. 2013. Survey of Schools: ICT in Education : Benchmarking Access, Use and Attitudes to Technology in Europe’s Schools. Luxembourg: Publications Office. http://dx.publications.europa.eu/10.2759/94499.	European Commission	2013	Directorate-General for the Information Society and Media, European Schoolnet, and Université de Liège
Deloitte2019d	Deloitte	J.Bourke, J. Mizrahi, D. Brown, D. Rumbens, L. Ryan, and X. Smith, Directors’ playbook: The future of work, (report commissioned by the Australian Institute of Company Directors), 2018,<https://www2.deloitte.com/ au/en/pages/economics/articles/aicd-directors-playbook-future-work.html>.	Bourke, J., Mizrahi, J., Brown, D., Rumbens, D., Ryan, L. & Smith, X.	2018	Directors’ playbook: The future of work
OECD2014d	OECD	DiPrete, T. A., C. Muller, and N. Shaeffer (1981). Discipline and order in American high schools. Washington, DC: National Center for Education Statistics. Contractor Report from NORC.	DiPrete, T. A., Muller, C., & Shaeffer, N.	1981	Discipline and order in American high schools
Accenture2019b	Accenture	“Discover where value’s hiding,” Accenture, 2018	Accenture	2018	Discover where value’s hiding,
Union2018a	European Union	Hoffman, M., Kahn, L. B., & Li, D. (2015). Discretion in Hiring. Retrieved from http://www.nber.org/papers/w21709?sy=709	Hoffman, M., Kahn, L. B., & Li, D.	2015	Discretion in Hiring
Union2018a	European Union	Harter, J. Dismal Employee Engagement Is a Sign of Global Mismanagement. Retrieved from https://news.gallup.com/opinion/gallup/224012/dismal-employee-engagement-sign-global-mismanagement.aspx	Harter, J.	NA	Dismal Employee Engagement Is a Sign of Global Mismanagement.
Deloitte2014a	Deloitte	Clayton Christensen, Michael Horn, Louis Soares, and Louis Caldera, Disrupting college: How disruptive innovation can deliver quality and affordability to postsecondary education, Center for America Progress, February 8, 2011, http://www.americanprogress.org/issues/labor/ report/2011/02/08/9034/disrupting-college/.	Christensen, C., Horn, M., Soares, L., & Caldera, L.	2011	Disrupting college: How disruptive innovation can deliver quality and affordability to postsecondary education.
Deloitte2014b	Deloitte	Cathy Benko, Trish Gorman, and Alexa Rose Steinberg, “Disrupting the CHRO: Following in the CFO’s footsteps,” Deloitte Review 14, January 17, 2014, http:// dupress.com/articles/dr14-disruptingthe-chro/, accessed January 23, 2014.	Benko, C., Gorman, T. & Steinberg A.		Disrupting the CHRO: Following in the CFO’s footsteps
WEF2016b	WEF	World Economic Forum, Disrupting Unemployment: Business-led Solutions for Action, 2015.	World Economic Forum	2015	Disrupting Unemployment: Business-led Solutions for Action
PwC2018b	PwC	“Disruption in Global Financial Services, 2017.” (2017) Market Research Report. https://www.reportlinker.com/p05057844/Disruption-in-Global-Financial-Services-Machine-Learning-is-Imperative.html	Market Research Report	2017	Disruption in Global Financial Services, 2017.
OECD2019c	OECD	Danish Ministry of Employment (2017), Disruptionrådet, https://bm.dk/arbejdsomraader/aktuelle-fokusomraader/disruptionraadet/ (accessed on 28 August 2018).	Danish Ministry of Employment	2017	Disruptionrådet
OECD2016f	OECD	MGI (2013), “Disruptive technologies: Advances that will transform life, business, and the global economy, Tech. Rep., McKinsey Global Institute.	MGI	2013	Disruptive technologies: Advances that will transform life
OECD2017e	OECD	MGI (2013), Disruptive technologies: Advances that will transform life, business, and the global economy. Tech. Rep., McKinsey Global Institute.	MGI	2013	Disruptive technologies: Advances that will transform life
WEF2016b	WEF	McKinsey Global Institute, Disruptive technologies: Advances that will transform life, business, and the global economy, 2013.	McKinsey Global Institute	2013	Disruptive technologies: Advances that will transform life, business, and the global economy
WorldBank2020a	World Bank	World Trade Organization. 2019. “Distortion.” WTO Glossary. Geneva, Switzerland: World Trade Organization, Geneva.	World Trade Organization.	2019	Distortion.” WTO Glossary
McKinsey2019b	McKinsey	Chottani, Aisha, Greg Hastings, John Murnane, and Florian Neuhaus, “Distraction or disruption? Autonomous trucks gain ground in US logistics,” December 2018, McKinsey.com.	Chottani, A., Hastings, G., Murnane, J., & Neuhaus, F.	2018	Distraction or disruption? Autonomous trucks gain ground in US logistics
Deloitte2017a	Deloitte	P&G, 2015 diversity & inclusion annual report: Enabling a culture of innovation & productivity, http://cdn.pg.com/-/ media/PGCOMUS/Documents/PDF/Who_We_Are/DiversityandInclusion/PG_DiversityInclusion_AR_2012%20pdf. pdf?la=en-US&v=1-201506230605.	P.&G.	2015	Diversity & inclusion annual report: Enabling a culture of innovation & productivity
Deloitte2017a	Deloitte	P&G, 2015 diversity & inclusion annual report.	P.&G.	2015	Diversity & inclusion annual report: Enabling a culture of innovation & productivity
Deloitte2017a	Deloitte	P&G, 2015 diversity & inclusion annual report.	P.&G.	2015	Diversity & inclusion annual report: Enabling a culture of innovation & productivity
McKinsey2019a	McKinsey	Atomico, Diversity & inclusion in tech: A practical guidebook for entrepreneurs, 2018, inclusionintech.com/.	Atomico	2018	Diversity & inclusion in tech: A practical guidebook for entrepreneurs
Deloitte2014b	Deloitte	Alison Paul, !om McElroy, and Tonie Leatherberry, “Diversity as an engine of innovation: retail and consumer goods companies "nd competitive advantage in diversity,” Deloitte Review 8, January 1, 2011, http://dupress.com/ articles/diversity-as-an-engine-of-innovation/.	Paul, A., McElroy, T. & Leatherberry, T.	2011	Diversity as an engine of innovation: retail and consumer goods companies find competitive advantage in diversity
McKinsey2019f	McKinsey	Diversity Disclosure Practices 2018: Women in leadership roles at TSX-listed companies, OSLER, September 2018.	OSLER	2018	Diversity Disclosure Practices 2018: Women in leadership roles at TSX-listed companie
McKinsey2019f	McKinsey	Laura Sherbin and Ripa Rashid, Diversity Doesn’t Stick Without Inclusion, Harvard Business Review, February 2017.	Sherbin, L., Rashid, R.	2017	Diversity Doesn’t Stick Without Inclusion
Deloitte2018a	Deloitte	Deloitte, Diversity’s new frontier: Diversity of thought and the future of the workforce, 2013.	Deloitte	2013	Diversity’s new frontier: Diversity of thought and the future of the workforce
McKinsey2012a	McKinsey	OECD, Divided We Stand: Why Income Inequality Keeps Rising, 2011.	OECD	2011	Divided We Stand: Why Income Inequality Keeps Rising
McKinsey2012c	McKinsey	Organisation for Economic Co-operation and Development, Divided we stand: Why inequality keeps rising, 2011.	OECD	2011	Divided we stand: Why inequality keeps rising
ILO2018m	ILO	Choudary, S.P. Forthcoming. Do digital platforms empower or exploit workers? A framework, paper commissioned for the ILO Global Commission on the Future of Work (Geneva, ILO).	Choudary, S.P.	Forthcoming	Do digital platforms empower or exploit workers? A framework
ILO2018h	ILO	Farole, T. 2016. “Do global value chains create jobs?”, in IZA World of Labor, No. 291, Aug. (Bonn, Institute for the Study of Labor (IZA)).	Farole, T.	2016	Do global value chains create jobs?
WorldBank2020a	World Bank	Calderón, C., R. Duncan, and K. Schmidt-Hebbel. 2016. “Do Good Institutions Promote Countercyclical Macroeconomic Policies?” Oxford Bulletin of Economics and Statistics 78 (5): 650-670.	Calderón, C., Duncan, R., & Schmidt-Hebbel, K	2016	Do Good Institutions Promote Countercyclical Macroeconomic Policies?” Oxford Bulletin of Economics and Statistics
McKinsey2017a	McKinsey	US Department of Commerce, International Trade Administration, Office of Competition and Economic Analysis, Do jobs in export industries still pay more? And why? Manufacturing and Services Economics Brief number 2, 2010.	US Department of Commerce	2010	Do jobs in export industries still pay more? And why?
Union2018a	European Union	Constant, A. F. (2014). Do migrants take the jobs of native workers? Retrieved from https://wol.iza.org/articles/do-migrants-take-the-jobs-of-native-workers/long	Constant, A. F.	2014	Do migrants take the jobs of native workers?
OECD2019e	OECD	Fletcher-Wood, H. (2015), “Do they understand this well enough to move on? Introducing hinge questions”. Accessed 19 March 2019 at http://improvingteaching.co.uk/2013/08/17/do-theyunderstand-this-well-enough-to-move-on-introducing-hinge-questions/	Fletcher-Wood, H.	2015	Do they understand this well enough to move on? Introducing hinge questions
Deloitte2017a	Deloitte	Alexander K. Song, “Dodd-Frank and executive compensation—part 1: Status update,” National Law Review, April 28, 2016, http://www.natlawreview.com/article/dodd-frank-and-executive-compensation-part-1-status-update.	Song, A. K.	2016	Dodd-Frank and executive compensation—Part 1: Status update
WEF2016d	WEF	Gordon, Steven R. and Dotan, Hilla and Parise, Salvatore and Elizabeth Volpe, "Does Organizational Support of Social Media Affect Worker Satisfaction, Involvement, and Organizational Knowledge?", 2012	Gordon, S. R., Dotan, H., Parise, S., & Volpe, E.	2012	Does Organizational Support of Social Media Affect Worker Satisfaction, Involvement, and Organizational Knowledge?
OECD2018b	OECD	Autor, David, and Anna Salomons. 2017. “Does Productivity Growth Threaten Employment?” In ECB Forum on Central Banking, Sintra, Portugal, 26–28.	Autor, David, & Salomons, A.	2017	Does Productivity Growth Threaten Employment?
Deloitte2019g	Deloitte	Kelly Monahan, Mark Cotteleer, and Jen Fisher, Does scarcity make you dumb? A behavioral understanding of how scarcity diminishes our decision making and control, Deloitte University Press, July 19, 2016.	Monahan, K., Cotteleer, M. & Fisher, J.	2016	Does scarcity make you dumb? A behavioral understanding of how scarcity diminishes our decision making and control
WorldBank2020a	World Bank	Bils, M. J., and P. Klenow. 2000. “Does Schooling Cause Growth?” American Economic Review 90 (5): 1160–83.	Bils, M. J., & Klenow, P	2000	Does Schooling Cause Growth?” American Economic Review
UNESCO2015c	UNESCO	Hakim, G. L. 2011. Does TVET promote social mobility? Background paper commissioned by UNESCO Education Sector.	Hakim, G. L.	2011	Does TVET promote social mobility? Background paper commissioned by UNESCO Education Sector
OECD2018b	OECD	Bryson, Alex, John Forth, and Lucy Stokes. 2014. Does Worker Wellbeing Affect Workplace Performance? Department for Business, Innovation & Skills, UK Government. https://www.gov.uk/government/uploads/system/uploads/attachment_data/file/366637/bi s-14-1120-does-worker-wellbeing-affect-workplace-performance-final.pdf.	Bryson, A., Forth, J., & Stokes, L.	2014	Does Worker Wellbeing Affect Workplace Performance?
WorldBank2020a	World Bank	World Bank. 2017f. Doing Business 2018: Reforming to Create Jobs. Washington, DC: World Bank.	World Bank.	2017	Doing Business
WorldBank2020a	World Bank	World Bank. 2020. Doing Business 2020. Comparing Business Regulation in 190 Economies. Washington, DC: World Bank.	World Bank.	2020	Doing Business
WorldBank2020a	World Bank	World Bank. 2019a. Doing Business 2019: Training for Reform. Washington, DC: World Bank.	World Bank.	2019	Doing Business
WorldBank2020a	World Bank	World Bank. 2019b. Doing Business 2020: Sustaining the Pace of Reforms. Washington DC: World Bank.	World Bank.	2019	Doing Business 2020: Sustaining the Pace of Reforms.
McKinsey2012c	McKinsey	World Bank, Doing business report, 2012.	World Bank	2012	Doing business report.
Deloitte2016b	Deloitte	Dennis M. Mulgrew, Jr., “DOL announces proposed revisions to FLSA regulations doubling the minimum salary requirement for exempt employees,” National Law Review, July 2, 2015, http://www.natlawreview.com/article/dol-announces-proposed-revisions-to-flsa-regulations-doubling-minimum-salary-require	Mulgrew, D. M., Jr.	2015	DOL announces proposed revisions to FLSA regulations doubling the minimum salary requirement for exempt employees
McKinsey2009a	McKinsey	Domestic services: The hidden key to growth, McKinsey Global Institute, December 2005	McKinsey	2005	Domestic services: The hidden key to growth
ILO2018z	ILO	ILO. 2013a. Domestic workers across the world: Global and regional statistics and the extent of legal protection (Geneva).	ILO	2013	Domestic workers across the world: Global and regional statistics and the extent of legal protection
ILO2018z	ILO	ILO. 2011b. Domestic workers in the Philippines: Profile and working conditions (Geneva). Available at: www.ilo.org/wcmsp5/groups/public/@ed_protect/@protrav/@travail/docu- ments/publication/wcms_167021.pdf [17 Jan. 2018].	ILO	2011	Domestic workers in the Philippines: Profile and working conditions
ILO2018z	ILO	Garofalo Geymonat, G.; Marchetti, S.; Kyritsis, P. (eds). 2017. Domestic workers speak: A glob- al fight for rights and recognition (London, openDemocracy). Available at: https://drive. google.com/file/d/0B2lN4rGTopsaZ0VLdmZuYnBuc0U/view [22 Jan. 2018].	Garofalo, G. G., Marchetti, S., Kyritsis, P. (eds).	2017	Domestic workers speak: A glob- al fight for rights and recognition
Accenture2020a	Accenture	Don't let “busy” be your status”, MITSloanManagementReview.com, July 2, 2019.	MacDonald, A.	2019	Don't let “busy” be your status”
Accenture2016a	Accenture	Horst, P., & Duboff, R. (2015). Don’t Let Big Data Bury Your Brand, Harvard Business Review, Nov, 79-86.	Horst, P., & Duboff, R.	2015	Don’t Let Big Data Bury Your Brand
UNESCO2005a	UNESCO	UNESCO. 2005. Draft Life Skills: The Bridge to Human Capabilities. Paris: UNESCO	UNESCO	2005	Draft Life Skills: The Bridge to Human Capabilities
UNESCO2015c	UNESCO	ILO. 2012b. Draft National Strategy for Promotion of Gender Equality in TVET. Dhaka, ILO. http://www.ilo.org/wcmsp5/groups/public/---asia/---ro-bangkok/---ilo-dhaka/ documents/publication/wcms_222688.pdf	ILO	2012	Draft National Strategy for Promotion of Gender Equality in TVET
OECD2019c	OECD	OECD (2018), Draft Overview of Recent Developments in Legal Frameworks and Policies for the Protection of Children Online, OECD, Paris.	OECD	2018	Draft Overview of Recent Developments in Legal Frameworks and Policies for the Protection of Children Online
UNESCO2005a	UNESCO	UNESCO. 2005. Draft Report of the Inter-Agency Working Group on Life Skills in EFA. Paris: UNESCO.	UNESCO	2005	Draft Report of the Inter-Agency Working Group on Life Skills in EFA
Union2009b	European Union	European Parliament (2006). Draft report on the promotion of crops for non-food purposes. Brussels: European Parliament, Committee on Agriculture and Rural Development. (provisional 2004/2259(INI)).	European Parliament	2006	Draft report on the promotion of crops for non-food purposes
McKinsey2020b	McKinsey	Etienne Denoël, Emma Dorn, Andrew Goodman, Jussi Hiltunen, Marc Krawitz, and Mona Mourshed, Drivers of student performance: Insights from Europe, April 2018, McKinsey.com.	Denoël, E., Dorn, E., Goodman, A., Hiltunen, J., Krawitz & Mourshed, M.	2018	Drivers of student performance: Insights from Europe
OECD2019c	OECD	Denoël, E. et al. (2017), Drivers of Student Performance: Insights from Europe, McKinsey & Company, https://www.mckinsey.com/~/media/mckinsey/industries/social%20sector/our%20insights/dri vers%20of%20student%20performance%20insights%20from%20europe/drivers-of-studentperformance-insights-from-europe-the-book.ashx (accessed on 20 February 2018).	Denoël, E. et al.	2017	Drivers of Student Performance: Insights from Europe
McKinsey2020b	McKinsey	Alberto Chaia, Felipe Child, Emma Dorn, Marcus Frank, Marc Krawitz, and Mona Mourshed, Drivers of student performance:_x000D_ Latin America insights, September 2017, McKinsey.com.	Chaia, A., Child, F., Dorn, E., Frank, M., Krawitz, M. & Mourshed, M.	2017	Drivers of student performance: Latin America insights
McKinsey2012a	McKinsey	National Skills Coalition, Driving Innovation from the Middle: Middle-skill Jobs in the American South’s Economy, 2011.	National Skills Coalition	2011	Driving Innovation from the Middle: Middle-skill Jobs in the American South’s Economy
McKinsey2019a	McKinsey	International Finance Corporation, Driving toward equality: Women, ride-hailing, and the sharing economy, March 1, 2018.	International Finance Corporation	2018	Driving toward equality: Women, ride-hailing, and the sharing economy
OECD2019J	OECD	IFC. (2018). Driving Toward Equality: Women, Ride-Hailing, and the Sharing Economy. Retrieved 06 01, 2018, from https://www.ifc.org/wps/wcm/connect/ec101088-8a12-4994-991814455b8e2cd9/00418+IFC+DTE+Report_Complete_Layout+Final2-pxp.pdf?MOD=AJPERES	IFC	2018	Driving Toward Equality: Women, Ride-Hailing, and the Sharing Economy
ILO2016i	ILO	Daugherty, P.; Banerjee, P.; Negm, W.; Alter, A.E. 2015. Driving unconventional growth through the industrial internet of things (Accenture). Available at: https://www.accenture.com/chen/_acnmedia/Accenture/next-gen/reassembling-industry/pdf/Accenture-DrivingUnconventional-Growth-through-IIoT.pdf.	Daugherty, P., Banerjee, P., Negm, W., & Alter, A.E.	2015	Driving unconventional growth through the industrial internet of things
ILO2018z	ILO	WHO. 2017. Dublin declaration on human resources for health: Building the health workforce of the future, Fourth global forum on human resources for health (Geneva). Available at: www.who.int/hrh/events/Dublin_Declaration-on-HumanResources-for-Health.pdf [25 Jan. 2018].	WHO	2017	Dublin declaration on human resources for health: Building the health workforce of the future, Fourth global forum
OECD2019i	OECD	Dutch Ministry of Economic Affairs and Climate Policy (2018), Dutch Digitalisation Strategy, https://www.government.nl/documents/reports/2018/06/01/dutch-digitalisation-strategy (accessed on 2 September 2018).	Dutch Ministry of Economic Affairs & Climate Policy.	2018	Dutch Digitalisation Strategy
McKinsey2017e	McKinsey	Handel, Michael J. “Dynamics of occupational change: Implications for the Occupational Requirements Survey.” Research paper prepared for the US Bureau of Labor Statistics, July 15, 2016, bls.gov.	Handel, M. J.	2016	Dynamics of occupational change: Implications for the Occupational Requirements Survey
[truncated: 14,240 more rows]
